# Supplementary material for: Reviewing the association between motor competence and physical activity from a behavioral genetic perspective
Source: Front Psychol. 2025 Apr 28;16:1480631. doi: 10.3389/fpsyg.2025.1480631 (PMC12066450; doi:10.3389/fpsyg.2025.1480631)
Supplement: Supplementary file 1 [file Supplementary_file_1.xlsx]

## Sheet: General
The systematic search was conducted on January 15, 2025.
The number of systematic reviews and/or meta-analyses on the
associations from Stodden 2008 model from 2009 to 2024:	106
(not including associations related to obesity/BMI)
The primary studies in this excel file were extracted
from these systematic reviews and meta-analyses
and ran from 2009 (Beets et al) to 2025 (Grady et al).
The number of primary studies identified was:	1344
RCT (Randomized controlled trial, including cluster RCT):	364	0.269231
INT(non-randomized intervention):	516	0.381657
LON (Longitudinal study):	106	0.0784024
CSS (Cross-sectional study):	366	0.27071
The number of primary studies on association
between motor competence and physical activity :	426
CSS:	107	0.247685
LON:	51	0.118056
INT:	138	0.319444
RCT:	136	0.314815

## Sheet: All primary studies
Article	Cross-sectional design	Longi-tudinal design	Inter-vention design	(c)RCT	Study design	No. of participants	Cited by reviews	Cited by # reviews	MC-PA	MC-PMC	PMC-PA	MC-fitness	fitness-PA
Aadland et al. 2017				1	RCT	123	McDonough et al. (2020)	1	1
Abarca-Sos et al. 2013	1				CSS	1272	Babic et al. (2014)	1		1	1
Abessa et al. 2019				1	RCT	339	Chen et al. (2024)	1	1
Abassi et al. 2020				1	RCT	24	Pinho et al. (2024) Duncombe et al. (2022)	2					1
Abd-Elfattah et al. 2022			1		INT	40	Cibinello et al. (2023)	1					1
Abd-Elfattah et al. 2022				1	RCT	66	Zhang et al. (2024)	1	1
Aburto et al. 2011				1	cRCT	699	Braaksma et al. (2018) Neil-Sztramko et al. (2021) Minatto et al. (2016)	3					1
Abusleme-Allimant et al. 2023				1	RCT	34	Wang and Zhou (2024)	1	1
Larsen et al.2018				1	RCT	295	Wu et al. (2023) Zhou et al. (2024)	2					1
Adamo et al. 2016				1	cRCT	83	Johnstone et al. (2018) Li et al. (2022) Chen et al. (2024) Van Capelle et al. (2017) Engel et al. (2018) Zeng et al. (2017)	6	1
Adamo et al. 2017				1	RCT	215	Grady et al. (2025)	1	1
Adıguzel et al. 2022			1		INT	18	Cibinello et al. (2023)	1					1
Afghani et al. 2003	1				CSS	452	Smith et al. (2019)	1					1
Aggio et al. 2015	1				CSS	353	Poitras et al. (2016)	1					1
Ahl et al. 2005			1		INT	14	Zhang et al. (2024)	1	1
Aires 2011	1				CSS	1708	Larouche et al. (2014)	1					1
Aivazidis et al. 2019				1	RCT	140	Grady et al. (2025)	1	1
Alberga et al. 2016			1		RCT	304	Collins, Booth, Duncan, and Fawkner (2019) Li et al. (2024)	2	1				1
Yoshimoto et al.2016				1	RCT	47	Wu et al. (2023) Moran et al. (2018)	2					1
Alhassan et al. 2012			1		INT	78	Hesketh et al. (2017)	1	1
Alhassan et al. 2012				1	RCT	114	Chen et al. (2024) Figueroa and An (2017) Grady et al. (2025) Li et al. (2022) Sun and Chen (2024) Van Capelle et al. (2017)	6	1
Almeida et al. 2017	1				CSS	303	De Meester et al. (2020)	1		1
Martin-Smith et al.2019				1	RCT	52	Wu et al. (2023) da Silva Bento. (2022)	2					1
Alonso-Fernández et al 2019				1	RCT	26	Duncombe et al. (2022) da Silva Bento. (2022) García-Hermoso et al. (2020) Wu et al. (2023)	4					1
Camacho-Cardenosa et al.2016				1	RCT	18	Wu et al. (2023)	1					1
Alves et al. 2016				1	RCT	128	Li et al. (2024) Pinho et al. (2024) Villa-González et al. (2023)	3					1
Alves et al. 2016				1	RCT	168	Behm et al. (2017) Gäbler et al. (2018) Li et al. (2024) Pinho et al. (2024) Wu et al. (2021) Wu et al. (2023)	6					1
Amaro et al. 2017			1		INT	21	Gäbler et al. (2018) Li et al. (2024)	2					1
Andersen 1994		1			LON	259	Smith et al. (2019)	1					1
Andersen et al. 2006	1				CSS	1732	Poitras et al. (2016)	1					1
Andersen 2009	1				CSS	1249	Larouche et al. (2014) Smith et al. (2019) Lubans et al. (2011)	3					1
Andrade 2014				1	cRCT		Neil-Sztramko et al. (2021)	1					1
Andres, 2017			1		INT	100	Peralta et al. (2020)	1					1
An HS 2017			1		INT	40	Lei & Jun (2022)	1					1
Anne si et al. 2005			1		INT	570	Villa-González et al. (2023)	1					1
Annesi et al. 2013				1	cRCT	275	Hesketh et al. (2017)	1	1
Annesi et al. 2013				1	cRCT	885	Hesketh et al. (2017)	1	1
Annesi et al. 2013				1	cRCT	338	Hesketh et al. (2017)	1	1
Ansa et al. 2020			1		INT	10	Zhang et al. (2024)	1	1
Antunes et al. 2016		1			LON	158	Barnett et al. (2022)	1	1			1
Ara et al. 2004	1				CSS	114	Smith et al. (2019)	1					1
Ara et al. 2007	1				CSS	1068	Smith et al. (2019)	1					1
Araba tzi et al. 2018				1	RCT	50	Villa-González et al. (2023)	1					1
Arabatzi, 2016			1		INT	12	Behm et al. (2017)	1					1
Cataldi et al.2021				1	RCT	30	Wu et al. (2023)	1					1
Arazi et al. 2016				1	RCT	22	Singh et al. (2022) Zhao et al. (2023)	2					1
Ardoy et al. 2011				1	cRCT	67	García-Hermoso et al. (2020) Neil-Sztramko et al. (2021) Sun et al. (2013)	3					1
Chen et al.2017				1	RCT	36	Wu et al. (2023)	1					1
Choen et al.2021				1	RCT	40	Wu et al. (2023)	1					1
Asendorpf and Teubel, 2009		1			LON	146	De Meester et al. (2020)	1		1
Aspenes et al. 2009			1		INT	20	Gäbler et al. (2018) Li et al. (2024)	2					1
Assuncao et al. 2016			1		INT	33	Behm et al. (2017)	1					1
Athanasiou et al. 2006			1		INT	20	Behringer et al. (2010) Behringer et al. (2011)	2	1				1
Attene et al. 2015			1		INT	18	Behm et al. (2017)	1					1
Azab et al. 2022			1		INT	34	Cibinello et al. (2023)	1					1
Azevedo et al. 2014			1		INT	497	Comeras-Chueca et al. (2021) Norris et al. (2016)	2					1
Baena, Granero, & Ortiz 2012			1		INT	125	Zamorano-Garcia, Infantes-Paniagua, Cuevas-Campos, and Fernandez-Bustos (2023)	1			1
Bahmani et al. 2017	1				CSS	30	De Meester et al. (2020)	1		1
Baker & Davison, 2011		1			LON	149	Babic et al. (2014)	1			1
Banister et al. 1965			1		INT	52	Behringer et al. (2010)	1					1
Baquet et al. 2001			1		INT	551	Bauer et al. (2022) Costigan et al. (2015) García-Hermoso et al. (2020) Peralta et al. (2020) Duncombe et al. (2022)	5					1		0.333333
Baquet et al. 2002			1		INT	53	Bauer et al. (2022) Duncombe et al. (2022) Eather et al. (2022) Pinho et al. (2024)	4					1
Baquet et al. 2002			1		INT	345	Eather et al. (2022) Peralta et al. (2020)	2					1
Baquet et al. 2004			1		INT	100	Bauer et al. (2022) Duncombe et al. (2022) Braaksma et al. (2018) Wu et al. (2023)	4					1
Baquet et al. 2006		1			LON	158	Smith et al. (2019)	1					1
Baquet et al. 2010			1		INT	63	Bauer et al. (2022) Braaksma et al. (2018) Duncombe et al. (2022) Eather et al. (2022) Pinho et al. (2024) Wu et al. (2023) Reyes-Amigo et al. (2017)	7					1
Barbeau et al. 2007				1	RCT	201	Beets et al. (2009); Braaksma et al. (2018) Neil-Sztramko et al. (2021) Pinho et al. (2024)	4					1
Bardid et al. 2013				1	RCT	93	Hassan et al. (2022) Wang and Zhou (2024)	2	1
Bardid et al. 2016	1				CSS	161	De Meester et al. (2020)	1		1
Barnekow-Bergkvist et al. 2001		1			LON	278	Smith et al. (2019)	1					1
Comeras-Chueca et al.2022a				1	RCT	21	Wu et al. (2023)	1					1
Barnett et al. 2008		1			LON	928	Babic et al. (2014) De Meester et al. (2020) Lubans et al. (2010) Cattuzzo et al. (2016) Holfelder and Schott (2014)	5	1	1	1	1
Barnett, Van Beurden, Morgan, Brooks, Beard 2008			1		INT	928	Cattuzzo et al. (2016) Lubans et al. (2010)	2	1			1
Barnett et al. 2009a		1			LON	928	Holfelder and Schott (2014)	1	1
Barnett et al. 2009b		1			LON	481	Holfelder and Schott (2014) Lubans et al. (2010) Logan et al. (2015)	3	1			1
Barnett et al. 2011	1				CSS	215	Babic et al. (2014) Barnett et al. (2016) Burton et al. (2023) Holfelder and Schott (2014) De Meester et al. (2020) Logan et al. (2015)	6	1	1	1
Barnett et al. 2012	1				CSS	53	Barnett et al. (2016)	1	1
Barnett 2013	1				CSS	76	Xin et al. (2020) Barnett et al. (2016) Logan et al. (2015)	3	1
Barnett et al. 2015	1				CSS	102	De Meester et al. (2020)	1		1
Barnett et al. 2015			1		INT	95	Hassan et al. (2022) Liu et al. (2020) Oppici et al. (2022) McDonough et al. (2020)	4	1
Barnett 2016	1	1			CSS/LON	193	Barnett et al. (2022) Xin et al. (2020) Jones et al. (2020) Xu et al. (2024)	4	1
Comeras-Chueca et al.2022b				1	RCT	20	Wu et al. (2023)	1					1
Barnett et al. 2018	1				CSS	122	De Meester et al. (2020)	1		1
Barnett et al. 2019	1				CSS	261	De Meester et al. (2020)	1		1
Baron et al. 2020			1		INT	20	Zhang et al. (2024)	1	1
Baron et al. 2020			1		INT	20	Zhang et al. (2024)	1	1
Barwani et al. 2001	1				CSS	147	de Andrade Gonçalves et al. (2015)	1					1
Harris et al.2021				1	RCT	83	Wu et al. (2023)	1					1
Batalha et al. 2014			1		INT	60	Ferreira et al. (2024)	1					1
Battaglia et al. 2019			1		INT	119	Li et al. (2022)	1	1
Bayne-Smith et al. 2004				1	RCT	442	Minatto et al. (2016) Neil-Sztramko et al. (2021)	2					1
Beets et al. 2008	1				CSS	10694	Bingham et al. (2016)	1	1
Beets & Pitetti 2005	1				CSS	187	Smith et al. (2019) Peralta et al. (2020)	2					1
Behan et al. 2022	1				CSS	2098	Liu et al. (2023a)	1				1
Bellows et al. 2013				1	RCT	201	Chen et al. (2024) Grady et al. (2025) Barnett et al. (2016) Engel et al. (2018) Van Capelle et al. (2017) Sun and Chen (2024) Zeng et al. (2017)	7	1
Ketelhut et al.2022				1	RCT	18	Wu et al. (2023)	1					1
Bendiksen et al. 2014			1		INT	93	Braaksma et al. (2018) Peralta et al. (2020)	2					1
Lau et al.2020				1	RCT	125	Wu et al. (2023)	1					1
Benson et al. 2007			1		INT	32	Behm et al. (2017)	1					1
Benson et al. 2008				1	RCT	78	Behringer et al. (2010) Pinho et al. (2024) Zhou et al. (2024)	3					1
Liang et al.2019				1	RCT	31	Wu et al. (2023)	1					1
Martínez et al.2016				1	RCT	94	Wu et al. (2023)	1					1
Berukoff and Hill, 2010	1				CSS	144	De Meester et al. (2020)	1		1
Biddle & Goudas, 1996	1				CSS	147	Babic et al. (2014)	1			1
Biddle & Wang, 2003	1				CSS	516	Babic et al. (2014)	1			1
Bielec et al. 2013			1		INT	230	Ferreira et al. (2024)	1					1
Biljon & Longhurst 2012			1		INT	31	Liu et al. (2020)	1	1
Birch et al. 2019	1				CSS	50	De Meester et al. (2020)	1		1
Birnbaum et al. 2017				1	RCT	1293	Garcia-Hermoso, Alonso-Martinez, Ramirez-Velez, and Izquierdo (2020)	1					1
Blaes et al. 2011	1				CSS	187	Smith et al. (2019)	1					1
Blagrove, R. C., et al. 2018			1		INT	25	Gäbler et al. (2018) Li et al. (2024)	2					1
Blanksby and Gregor 1981			1		INT	48	Behringer et al. (2010)	1					1
Blattner &Noble, 1979			1		INT	38	Behringer et al. (2011)	1	1
Blimkie et al. 1989			1		INT	27	Behringer et al. (2010)	1					1
Blimkie, 1989			1		INT	14	Behm et al. (2017)	1					1
Blimkie et al. 1996			1		INT	31	Behringer et al. (2010)	1					1
Bluett et al. 2015			1		INT	12	Gäbler et al. (2018) Li et al. (2024)	2					1
Blundell et al. 2002			1		INT	8	Zhang et al. (2024)	1	1
Martinez-Vizcaino et al.2022				1	RCT	487	Wu et al. (2023)	1					1
Boddy et al. 2010				1	RCT	72	Duncombe et al. (2022)	1					1
Bogataj et al. 2020				1	RCT	66	Duncombe et al. (2022)	1					1
Meng et al.2022				1	RCT	36	Wu et al. (2023)	1					1
Boer et al. 2014				1	RCT	54	Costigan et al. (2015)	1					1
Bolger et al. 2019				1	RCT	544	Liu et al. (2023a) Moon et al. (2024) Wang and Zhou (2024)	3	1			1
Bond et al. 2015				1	RCT	20	Zhou et al. (2024)	1					1
Bonhauser et al. 2005				1	RCT	198	Minatto et al. (2016)	1					1
Bonney et al. 2019				1	RCT	52	Zhang et al. (2024)	1	1
Bonvin et al. 2013				1	RCT	388	Hesketh et al. (2017)	1	1
Booth et al. 2022			1		INT	503	Breslin et al. (2023)	1					1
Borges et al. 2016			1		INT	NR	Behm et al. (2017)	1					1
Borioni, 2022			1		INT	27	Santos et al. (2023)	1	1
Bonvin et al. 2013				1	cRCT	648	Carson et al. (2017) Li et al. (2022) Zeng et al. (2017)	3	1
Bouamra, M., et al. 2022			1		INT	37	Li et al. (2024)	1					1
Bouziotas et al. 2004	1				CSS	210	de Andrade Gonçalves et al. (2015)	1					1
Bovin et al. 2013				1	RCT	648	Chen et al. (2024) Figueroa and An (2017) Engel et al. (2018) Grady et al. (2025) McDonough et al. (2020) Van Capelle et al. (2017)	6	1
Børrestad et al. 2012			1		INT	204	Henriques-Neto et al. (2020)	1					1
Boyle-Holmes et al. 2010			1		INT	1464	García-Hermoso et al. (2020)	1	1				1
Branco, B. H. M., et al. 2019			1		INT	44	Li et al. (2024)	1					1
Petrusic et al.2022				1	RCT	3	Wu et al. (2023)	1					1
Branje et al. 2022				1	RCT	197	Chen et al. (2024)	1	1
Breheny et al. 2020				1	cRCT	2280	Anico et al. (2022) Breslin et al. (2023) Neil-Sztramko et al. (2021)	3					1
Breslin et al. 2012			1		INT	177	De Meester et al. (2020)	1		1
Robinson et al.2022				1	RCT	52	Wu et al. (2023)	1					1
Brian et al. 2017			1		INT	57	Hassan et al. (2022) Li et al. (2022)	2	1
Brian et al. 2018	1				CSS	326	De Meester et al. (2020)	1		1
Britton et al. 2019		1			LON	224	Barnett et al. (2022) Burton et al. (2023)	2	1	1	1	1
Bronikowski et al. 2011				1	RCT	137	Minatto et al. (2016)	1					1
Brown et al.1986			1		INT	26	Behringer et al. (2011)	1	1
Brustio et al. 2019			1		INT	795	Anico et al. (2022) Breslin et al. (2023) Hanna et al. (2023)	3					1
Brustio et al. 2020			1		INT	548	Anico et al. (2022) Breslin et al. (2023) Hanna et al. (2023)	3					1
Bryant et al. 2014		1			LON	281	Barnett et al. (2022)	1	1
Buchan 2011b			1		INT	57	Costigan et al. (2015) Duncombe et al. (2022)	2					1
Buchan et al. 2012			1		INT	41	Pinho et al. (2024) da Silva Bento. (2022)	2					1
Buchan et al. 2013				1	RCT	89	Costigan et al. (2015) Zhou et al. (2024) Eather et al. (2022) da Silva Bento. (2022)	4					1
Buchheit et al. 2007	1				CSS	99	Smith et al. (2019)	1					1
Buchheit et al. 2009			1		INT	32	Costigan et al. (2015)	1					1
Buchheit et al. 2010			1		INT	8	Behm et al. (2017)	1					1
Bugge et al. 2012			1		INT	696	García-Hermoso et al. (2020)	1					1
Burgess, Grogan, & Burwitz, 2006			1		INT	100	Zamorano-Garcia, Infantes-Paniagua, Cuevas-Campos, and Fernandez-Bustos (2023)	1			1
Bürgi et al. 2011		1			LON	217	Bingham et al. (2016) Jones et al. (2020) Garcia-Hermoso, Ezzatvar, Ramirez-Velez, Olloquequi, and Izquierdo (2021)	3	1
Burke 1998				1	cRCT	NR	Neil-Sztramko et al. (2021)	1					1
Burns 2015	1				CSS	384	Lang et al. (2018)	1				1
Burns et al. 2017a			1		INT	1460	Moon et al. (2024)	1	1			1
Burns et al. 2017b			1		INT	976	Moon et al. (2024)	1	1			1
Skoradal et al.2018				1	RCT	392	Wu et al. (2023)	1					1
Burns et al. 2012				1	RCT	10	Zhou et al. (2024)	1					1
Burns & Fu, 2018	1				CSS	84	Barnett et al. (2022)	1	1	1	1
Burrows et al. 2014			1		INT	40	Li et al. (2022) Moon et al. (2024)	2	1			1
van der Fels et al.2020				1	RCT	551	Wu et al. (2023)	1					1
Zhao et al.2022				1	RCT	141	Wu et al. (2023)	1					1
Caballero et al. 2003				1	RCT	1409	Graham et al. (2022)	1	1			1	1
Caldwell et al. 2020	1				CSS	222	Jiang et al. (2024)	1					1
Calvin et al. 1959			1		INT	40	Behringer et al. (2010)	1					1
Gu and Li. 2022				1	RCT	104	Wang and Zhou (2024)	1	1
Camhi et al. 2011		1			LON	131	Peralta et al. (2020)	1					1
Cao et al. 2022				1	RCT	45	Zhou et al. (2024)	1					1
Cao et al.2022				1	RCT	20	Wu et al. (2023)	1					1
Carlin 2018				1	cRCT	NR	Neil-Sztramko et al. (2021)	1					1
Carlsson et al. 2017			1		INT	33	Gäbler et al. (2018)	1					1
Carrel et al. 2005				1	RCT	50	García-Hermoso et al. (2020) Pinho et al. (2024)	2					1
Carson et al. 2014		1			LON	315	Gralla et al. (2019) Poitras et al. (2016) Garcia-Hermoso, Ezzatvar, Ramirez-Velez, Olloquequi, and Izquierdo (2021)	3					1
Liu and Fan. 2023				1	RCT	34	Wang and Zhou (2024)	1	1
Carvutto et al. 2021				1	RCT	28	Zhang et al. (2024)	1	1
Castelli & Valley 2007	1				CSS	230	Cattuzzo et al. (2016) Logan et al. (2015) Lubans et al. (2010) Smith et al. (2019) Utesch et al. (2019)	5	1			1	1
Liu et al. 2023				1	RCT	35	Wang and Zhou (2024)	1	1
Chaabene and Negra, 2017			1		INT	25	Behm et al. (2017)	1					1
Barnett et al. 2016	1				CSS	234	Utesch et al. (2019)	1				1
Chagas and Batista, 2015	1				CSS	68	Burton et al. (2023)	1	1			1
Chagas and Batista, 2016	1				CSS	56	Burton et al. (2023)	1	1
Chagas and Batista, 2019b	1				CSS	69	Burton et al. (2023)	1	1
Chagas and Batista, 2019a	1				CSS	39	Burton et al. (2023)	1	1			1
Chagas and Marinho, 2021		1			LON	166	Burton et al. (2023)	1	1			1
Chagas et al. 2021		1			LON	122	Burton et al. (2023)	1	1			1
Chan et al. 2003	1				CSS	207	Smith et al. (2019)	1					1
Chan et al. 2018	1				CSS	568	De Meester et al. (2020)	1		1
Chan et al. 2019	1				CSS	763	Barnett et al. (2022) De Meester et al. (2020)	2	1	1	1
Chan et al. 2019				1	cRCT	282	Hassan et al. (2022) McDonough et al. (2020) Moon et al. (2024)	4	1			1
Chang et al. 2020	1				CSS	32	Burton et al. (2023)	1		1
Chan et al., 2019				1	CRCT	276	Lorås (2020)		1			1
Channell and Barfield, 2008			1		INT	37	Behm et al. (2017) Behringer et al. (2011) Collins, Booth, Duncan, and Fawkner (2019)	3	1			1	1
Chelly et al. 2009			1		INT	11	Behm et al. (2017) Collins, Booth, Duncan, and Fawkner (2019)	2	1			1	1
Chelly et al. 2015			1		INT	14	Behm et al. (2017)	1					1
Burns et al. 2017	1				CSS	730	Utesch et al. (2019)	1				1
Chen and Housner, 2013	1				CSS	255	Burton et al. (2023)	1	1			1
Chen., et al. 2015			1		INT	60	Li et al. (2024)	1					1
Chen et al. 2016			1		INT	4234	Moon et al. (2024)	1	1			1
Chen et al. 2016	1				CSS	565	Liu et al. (2023a)	1				1
Chen, 2017				1	RCT	84	Zhao et al. (2023)	1					1
Oberer et al. 2018	1				CSS	162	Utesch et al. (2019)	1				1
Chen, 2021				1	RCT	80	Zhao et al. (2023)	1					1
Chen et al. 2022			1		INT	80	Hui et al. (2024)	1				1
Chesham et al. 2018			1		INT	504	Anico et al. (2022) Breslin et al. (2023) Hanna et al. (2023)	3					1
Cheunsiri et al. 2018				1	RCT	48	Duncombe et al. (2022)	1					1
Cheval et al. 2016	1				CSS	1202	Wang and Zhou (2023)	1			1
Chillon 2010	1				CSS	2271	Larouche et al. (2014)	1					1
Chillón et al. 2012		1			LON	262	Henriques-Neto et al. (2020)	1					1
Ré et al. 2016	1				CSS	80	Utesch et al. (2019)	1				1
Choi JI 2009			1		INT	145	Lei & Jun (2022)	1					1
Chow et al. 2016				1	RCT	69	Grady et al. (2025)	1	1			1
Christiansen et al. 2013				1	cRCT	1348	Minatto et al. (2016)	1					1
Christiansen, et al. 2018			1		INT	2797	Zamorano-Garcia, Infantes-Paniagua, Cuevas-Campos, and Fernandez-Bustos (2023)	1			1
Christou et al. 2006			1		INT	17	Behringer et al. (2010) Behm et al. (2017) Behringer et al. (2011) Collins, Booth, Duncan, and Fawkner (2019)	4	1			1	1
Stodden et al. 2009	1				CSS	188	Utesch et al. (2019)	1				1
Vlahov et al. 2014	1				CSS	140	Utesch et al. (2019)	1				1
Cibinello et al. 2020a			1		INT	40	Cibinello et al. (2023)	1					1
Cibinello et al. 2020b			1		INT	40	Cibinello et al. (2023)	1					1
Ciesla et al. 2014a	1				CSS	25.816	Smith et al. (2019)	1					1
Ciesla 2014b	1				CSS	14.773	Smith et al. (2019)	1					1
Çifci et al. 2020			1		INT	100	Comeras-Chueca et al. (2021)	1					1
Alpert et al. 1990				1	RCT	24	Szeszulski et al. (2019)	1					1
Cliff et al. 2011				1	RCT	132	McDonough et al. (2020)	1	1			1
Cliff et al. 2007			1		INT	13	Moon et al. (2024)	1	1			1
Cliff 2009	1				CSS	46	Bingham et al. (2016) Lubans et al. (2010) Holfelder and Schott (2014) Xin et al. (2020) Figueroa and An (2017) Logan et al. (2015) Jones et al. (2020) Liu, Li, Yuan, and Zhou (2023) Xu et al. (2024)	9	1			1
Cliff et al. 2011				1	RCT	NR	Hassan et al. (2022) Engel et al. (2018)	2	1			1
Cobb et al. 1975	1				CSS	131	De Meester et al. (2020)	1		1
Cocks et al. 2009	1				CSS	30	De Meester et al. (2020)	1		1
Cohen et al. 2014	1				CSS	6829	Smith et al. (2019)	1					1
Cohen et al. 2015				1	cRCT	460	Barnett et al. (2022); Burns et al. (2018) García-Hermoso et al. (2020) Graham et al. (2022) Moon et al. (2024) McDonough et al. (2020) Engel et al. (2018) Neil-Sztramko et al. (2021)	8	1			1	1
Nemet et al. 2013			1		INT	342	Szeszulski et al. (2019)	1					1
Cohen, D. D., et al. 2022			1		INT	99	Li et al. (2024) Wu et al. (2023)	2					1
Coknaz et al. 2019				1	RCT	106	Liu et al. (2020)	1					1
Niederer et al. 2013b				1	cRCT	652	Szeszulski et al. (2019)	1					1
Coleman et al. 2005			1		INT	896	Burns et al. (2018); Errisuriz et al. (2018)	2					1
Comeau et al. 2017	1				CSS	145	Liu et al. (2023a)	1					1
Zhou et al. 2014			1		INT	357	Szeszulski et al. (2019)	1					1
Downs 2008	1				CSS	178	Stojanović et al. (2024)	1					1
Connor-Kuntz and Dummer. 1996			1		INT	57	Van Capelle et al. (2017)	1	1				1
Contreras et al. 2017			1		INT	24	Behm et al. (2017)	1					1
Cook et al. 2019	1				CSS	197	Xu et al. (2024)	1	1
Cook 2019	1				CSS	129	Xin et al. (2020) Jones et al. (2020)	2	1				1
Cooper et al. 2006	1				CSS	919	Larouche et al. (2014) Lubans et al. (2011)	2					1
Cooper 2008		1			LON	384	Larouche et al. (2014) Lubans et al. (2011)	2					1
Corte de Araujo et al. 2012				1	RCT	39	Reyes-Amigo et al. (2017)	1					1
Coskun and Sahin, 2014			1		INT	18	Behm et al. (2017)	1					1
Cossor et al. 1999			1		INT	19	Behm et al. (2017) Behringer et al. (2011)	2	1				1
Costello and Warne 2020			1		INT	100	Lorås (2020) McDonough et al. (2020)	2	1				1
Costigan et al. 2015				1	RCT	65	García-Hermoso et al. (2020) Wu et al. (2023) Zhou et al. (2024) Eather et al. (2022) da Silva Bento. (2022)	5					1
Costigan et al. 2018				1	RCT	65	Duncombe et al. (2022) García-Hermoso et al. (2020)	2					1
Cotrim, 2012				1	RCT	30	Sun and Chen (2024)	1	1				1
Craft et al. 2003	1				CSS	46	Babic et al. (2014)	1			1
Crane et al. 2015	1				CSS	116	De Meester et al. (2020) Barnett et al. (2022) Xin et al. (2020)	3	1	1	1		1
Crane et al. 2017		1			LON	250	De Meester et al. (2020)	1		1
Crocker et al. 2000		1			LON	631	Babic et al. (2014)	1			1
Crocker et al. 2003		1			LON	631	Babic et al. (2014)	1			1
Crocker et al. 2006		1			LON	501	Babic et al. (2014)	1			1
Crouter et al. 2015				1	RCT	36	Braaksma et al. (2018) Pozuelo-Carrascosa et al. (2018) Pinho et al. (2024)	3					1
Crowhurst et al. 1993	1				CSS	9	Peralta et al. (2020)	1					1
Cumming et al. 1969		1			LON	89	Peralta et al. (2020)	1					1
Cumming et al. 2011	1				CSS	407	Babic et al. (2014)	1			1
Cvetković et al. 2018	Exercise training			1	RCT	42	Clemente et al. (2022) da Silva Bento. (2022) Duncombe et al. (2022) Pinho et al. (2024) Wu et al. (2023)	5					1
Cvetković et al. 2018	Effects of a 12			1	RCT	42	Clemente et al. (2022) Duncombe et al. (2022)	2					1
Cvejić et al. 2017				1	RCT	178	García-Hermoso et al. (2020)	1					1
da Fontoura et al. 2004			1		INT	14	Behringer et al. (2010)	1					1
Dalamitros et al. 2015			1		INT	11	Behm et al. (2017)	1					1
Dallolio et al. 2016			1		INT	232	De Meester et al. (2020)	1		1
Dalziell et al. 2019				1	RCT	143	García-Hermoso et al. (2020) Lorås (2020)	2	1				1
D'Ascenzi et al. 2016			1		INT	94	Ferreira et al. (2024)	1					1
Fang 2020	1				CSS	301	Stojanović et al. (2024)	1					1
Davis et al. 2012				1	RCT	222	Braaksma et al. (2018) Pinho et al. (2024) Zhou et al. (2024)	3					1
Mayorga-Vega 2019	1				CSS	126	Stojanović et al. (2024)	1					1
Arnett & Lutz, 2002			1		INT	25	Singh et al. (2022)	1					1
Day et al. 2015		1			LON	70	Smith et al. (2019)	1					1
Chen et al. 2011			1		INT	6	Singh et al. (2022)	1					1
De Beare et al. 2016	1				CSS	201	Smith et al. (2019)	1					1
De Greeff et al. 2016				1	cRCT	499	Burns et al. (2018) Pozuelo-Carrascosa et al. (2018) Neil-Sztramko et al. (2021)	3					1
De Heer et al. 2011				1	cRCT	804	Braaksma et al. (2018) Neil-Sztramko et al. (2021)	2					1
de Hoyo et al. 2016			1		INT	9	Behm et al. (2017)	1					1
de Jonge et al. 2020			1		INT	659	Anico et al. (2022) Breslin et al. (2023) Hanna et al. (2023)	3					1
de Kegel et al. 2013	1				CSS	210	Carson et al. (2017)	1	1				1
De Koning et al. 1984			1		INT	29	Behringer et al. (2010)	1					1
Delgado-Floody et al. 2018			1		INT	197	García-Hermoso et al. (2020) Eather et al. (2022) Wu et al. (2023)	3					1
Deli et al. 2006			1		INT	75	Li et al. (2022) Sun and Chen (2024)	2	1				1
De Meester et al. 2016	1				CSS	215	Burton et al. (2023) De Meester et al. (2020)	2	1	1			1
De Meester et al. 2016	1				CSS	361	De Meester et al. (2020)	1		1
De Meester et al. 2018	1				CSS	326	De Meester et al. (2020)	1		1
Dencker et al. 2010	1				CSS	468	Poitras et al. (2016)	1					1
Deprez et al. 2014		1			LON	162	Burton et al. (2023)	1					1
Derr, 2001				1	RCT	68	Sun and Chen (2024)	1	1				1
de Souza et al. 2014		1			LON	285	Barnett et al. (2022) Smith et al. (2019)	2	1				1
De Souza et al. 2015			1		INT	19	Cox et al. (2020)	1					1
de Vries et al. 2015				1	RCT	161	Carson et al. (2017)	1	1				1
Çınar-Medeni et al. 2019			1		INT	18	Singh et al. (2022)	1					1
Colakoglu et al. 2017			1		INT	17	Singh et al. (2022)	1					1
Derri et al. 2001				1	RCT	68	Li et al. (2022)	1	1				1
D'Hondt et al. 2013		1			LON	100	Barnett et al. (2016) Cattuzzo et al. (2016)	2	1				1
D’Hondt et al. 2014		1			LON	2517	Barnett et al. (2016)	1	1				1
Dias, 2013			1		INT	12	Santos et al. (2023)	1	1				1
Dias et al. 2018				1	RCT	99	Zhou et al. (2024)	1					1
Diallo et al. 2001			1		INT	10	Behm et al. (2017)	1					1
Dickinson and Place, 2014				1	RCT	100	Norris et al. (2016)	1	1				1
Diekmann & Letzelter, 1987			1		INT	132	Behringer et al. (2011)	1	1				1
Dimitriou et al. 2011			1		INT	119	Poitras et al. (2016)	1					1
Duzgun et al. 2010			1		INT	17	Singh et al. (2022)	1					1
Ding et al. 2021			1		INT	40	Hui et al. (2024)	1					1
Dishman et al. 2006	1				CSS	1250	Babic et al. (2014)	1			1
Docherty et al. 1987			1		INT	34	Behringer et al. (2010)	1					1
Donath, 2015				1	RCT	41	Sun and Chen (2024) Van Capelle et al. (2017) Veldman et al. (2021)	3	1				1
Donnelly et al. 1996			1		INT	338	Errisuriz et al. (2018)	1					1
Donnelly 2017				1	cRCT	NR	Neil-Sztramko et al. (2021)	1					1
Dorgo et al.2009			1		INT	222	Behm et al. (2017) Garcia-Banos et al. (2020) Minatto et al. (2016) Wu et al. (2023)	4					1
dos Santos et al. 2018		1			LON	245	Barnett et al. (2022)	1	1				1
dos Santos Cunha 2015			1		INT	NR	Behm et al. (2017)	1					1
Douthitt, 1994	1				CSS	110	Babic et al. (2014)	1			1
Garcia-Pinillos et al. 2020			1		INT	51	Singh et al. (2022)	1					1
Draper et al. 2012			1		INT	118	Carson et al. (2017)	1	1				1
Draper et al. 2020	1				CSS	129	Xu et al. (2024)	1	1
Dring et al. 2022			1		INT	79	Breslin et al. (2023)	1					1
Du, 2018				1	RCT	60	Zhao et al. (2023)	1					1
Du et al. 2019			1		INT	242	Hui et al. (2024)	1					1
Dudek-Shriber & Zelazny, 2007	1				CSS	100	Carson et al. (2017)	1	1				1
Duff et al. 2019				1	RCT	195	Grady et al. (2025)	1	1				1
Duft, R. G., et al. 2020			1		INT	37	Li et al. (2024)	1					1
Duke & Ben Eliyahu, 1992			1		INT	10	Behringer et al. (2011)	1	1				1
Duncan et al. 2018	1				CSS	258	De Meester et al. (2020)	1		1
Duncan, Eyre & Oxford, 2018				1	CRCT	94	Lin et al. (2022)	1					1
Duncan, Hames & Eyre, 2019			1		INT	140	Lin et al. (2022)	1					1
Dunton et al. 2006	1				CSS	277	Babic et al. (2014)	1			1
Dunton et al. 2007			1		INT	146	Minatto et al. (2016)	1					1
Ghorbanian et al. 2013			1		INT	15	Singh et al. (2022)	1					1
Dwyer et al., 1979				1	RCT	334	Sun et al. (2013)	1					1
Dwyer et al. 1983				1	RCT	345	Minatto et al. (2016)	1					1
Dybinska and Kaca, 2007	1				CSS	223	De Meester et al. (2020)	1		1
Eather et al. 2013				1	cRCT	213	Braaksma et al. (2018) Burns et al. (2018) Poitras et al. (2016) Pozuelo-Carrascosa et al. (2018)	4					1
Eather et al. 2016				1	RCT	96	Cox et al. (2020) Garcia-Banos et al. (2020) Wu et al. (2023) Moran et al. (2018) Zhang et al. (2024)	5					1
Edelson et al. 2016	1				CSS	1224	Smith et al. (2019)	1					1
Egan-shuttler			1		INT	16	Gäbler et al. (2018)	1					1
Eiberg et al. 2005	1				CSS	592	Poitras et al. (2016)	1					1
Ha et al. 2017			1		INT	66	Singh et al. (2022)	1					1
Eler and Acar, 2018				1	RCT	240	Zhao et al. (2023)	1					1
Eiholzer et al. 2010			1		INT	46	Smith et al. (2019)	1					1
Kusuma et al. 2020			1		INT	11	Singh et al. (2022)	1					1
Masterson & Brown, 1993			1		INT	10	Singh et al. (2022)	1					1
Ekstrom et al. 2017			1		INT	56	Eather et al. (2022)	1					1
Eler & Acar, 2018				1	RCT	240	Singh et al. (2022)	1					1
Eliakim et al. 2007				1	RCT	101	Hesketh et al. (2017) Pozuelo-Carrascosa et al. (2018) Szeszulski et al. (2019) Garcia-Hermoso, Alonso-Martinez, Ramirez-Velez, and Izquierdo (2020)	4	1				1
Emara et al. 2016				1	RCT	20	Zhang et al. (2024)	1	1
Engel et al. 2018			1		INT	85	Bauer et al. (2022)	1					1
Engel et al. 2019				1	RCT	35	Villa-González et al. (2023) Wu et al. (2023) da Silva Bento. (2022)	3					1
Engel et al. 2021				1	RCT	39	Grady et al. (2025)	1	1				1
Engel et al. 2022				1	CRCT	66	Wang and Zhou (2024)	1	1				1
Enright et al. 2015			1		INT	15	Gäbler et al. (2018) Li et al. (2024)	2					1
Erfle and Gamble, 2015			1		INT	10206	García-Hermoso et al. (2020)	1					1
Ericsson and Karlsson, 2014			1		INT	220	García-Hermoso et al. (2020)	1					1
Erwin & Castelli 2008	1				CSS	180	Cattuzzo et al. (2016) Lubans et al. (2010) Logan et al. (2015)	3	1				1
Esmaeilzadeh 2015	1				CSS	456	Smith et al. (2019)	1					1
Estevan et al. 2018	1				CSS	139	De Meester et al. (2020)	1		1
Estevan et al. 2020	1				CSS	236	Burton et al. (2023)	1		1
Estevan et al. 2021	1				CSS	904	Burton et al. (2023)	1		1
Faigenbaum et al. 1993			1		INT	23	Behringer et al. (2010) Behringer et al. (2011) Collins, Booth, Duncan, and Fawkner (2019) Pinho et al. (2024)	4	1				1
Faigenbaum et al. 1996			1		INT	24	Behringer et al. (2010) Behm et al. (2017); Behringer et al. (2011) Collins, Booth, Duncan, and Fawkner (2019)	4	1				1
Faigenbaum et al. 1997			1		INT	24	Behringer et al. (2010) Collins, Booth, Duncan, Fawkner, and Niven (2019)	2			1
Faigenbaum et al. 1999			1		INT	43	Behringer et al. (2010) Behm et al. (2017) Zhou et al. (2024)	3					1
Faigenbaum et al. 2001			1		INT	44	Behm et al. (2017) Wu et al. (2021)	2					1
Faigenbaum et al. 2002			1		INT	55	Behringer et al. (2010) Behm et al. (2017); Behringer et al. (2011) Collins, Booth, Duncan, and Fawkner (2019) Pinho et al. (2024)	5	1				1
Faigenbaum et al. 2005			1		INT	43	Behringer et al. (2010) Behringer et al. (2011) Collins, Booth, Duncan, and Fawkner (2019)	3	1				1
Faigenbaum and Mediate, 2006			1		INT	118	Behringer et al. (2011) García-Hermoso et al. (2020)	2	1				1
Faigenbaum et al. 2007a			1		INT	22	Behm et al. (2017)	1					1
Faigenbaum et al. 2007b			1		INT	27	Behm et al. (2017) Behringer et al. (2011)	2	1				1
Faigenbaum et al. 2009			1		INT	40	Behm et al. (2017)	1					1
Faigenbaum et al. 2011			1		INT	40	Lin et al. (2022)	1					1
Faigenbaum et al. 2013				1	cRCT	39	Villa-González et al. (2023)	1					1
Faigenbaum et al. 2014				1	cRCT	40	Behm et al. (2017) Villa-González et al. (2023)	2					1
Faigenbaum et al. 2015				1	cRCT	41	Behm et al. (2017) Burns et al. (2018) Villa-González et al. (2023) Wu et al. (2021)	4					1
Erfle & Gamble, 2015			1		INT	10206	Peralta et al. (2020)	1					1
Fairclough & Stratton, 2005	1				CSS	122	Peralta et al. (2020)	1					1
Fairclough & Stratton, 2006	1				CSS	68	Peralta et al. (2020)	1					1
Fairclough 2013				1	cRCT	46	Neil-Sztramko et al. (2021)	1					1
Fairclough et al. 2016			1		INT	107	Burns et al. (2018) Graham et al. (2022) Pinho et al. (2024)	3	1				1
Falk and Mor, 1996			1		INT	29	Behm et al. (2017) Behringer et al. (2011)	2	1				1
Famelia et al. 2018	1				CSS	66	De Meester et al. (2020)	1		1
Fan et al. 2022			1		INT	84	Hui et al. (2024)	1					1
Fang et al. 2016	1				CSS	1232	Smith et al. (2019)	1					1
Yang et al. 2020			1		INT	40	Singh et al. (2022)	1					1
Farah et al. 2014				1	RCT	43	Zhou et al. (2024)	1					1
Farmer et al. 2017	1				CSS	160	De Meester et al. (2020)	1		1
Faria, W. F., et al. 2020			1		INT	76	Li et al. (2024)	1					1
Farias et al. 2010			1		INT	383	Minatto et al. (2016)	1					1
Farpour-Lambert et al. 2009				1	RCT	44	Zhou et al. (2024)	1					1
Farrokhian et al. 2021				1	RCT	30	Zhang et al. (2024)	1	1
Faude et al. 2013			1		INT	20	Costigan et al. (2015) Pinho et al. (2024)	2					1
Fazelifar., et al. 2013			1		INT	24	Li et al. (2024)	1					1
Feltz and Brown, 1984	1				CSS	217	De Meester et al. (2020)	1		1
Fernandez et al. 2016			1		INT	30	Behm et al. (2017)	1					1
Ferrete et al. 2014				1	RCT	24	Behm et al. (2017) Wu et al. (2021)	2					1
Ferry et al. 2013			1		INT	73	Ferreira et al. (2024)	1					1
Bastik et al. 2012			1		INT	120	Sinclair et al. (2023)	1	1
Finkelstein et al. 2013				1	cRCT	285	Braaksma et al. (2018) Poitras et al. (2016)	2					1
Fisher et al. 2005	1				CSS	394	Bingham et al. (2016) Carson et al. (2017) Figueroa and An (2017) Holfelder and Schott (2014) Jones et al. (2020) Lubans et al. (2010) Xin et al. (2020) Xu et al. (2024)	7	1				1
Flanagan et al. 2002			1		INT	28	Collins, Booth, Duncan, and Fawkner (2019)	1	1				1
Flores et al. 1995				1	RCT	81	Minatto et al. (2016)	1					1
Foo et al. 2007	1				CSS	283	Smith et al. (2019)	1					1
Ford & Puckett, 1983			1		INT	32	Behringer et al. (2011)	1	1				1
Forsman, 2016	1				CSS	1321	De Meester et al. (2020)	1		1
Foulkes et al. 2017				1	CRCT	162	Hassan et al. (2022)	1	1				1
Foweather et al. 2008				1	RCT	34	McDonough et al. (2020)	1	1				1
Foweather 2015	1				CSS	99	Figueroa and An (2017) Jones et al. (2020) Liu, Li, Yuan, and Zhou (2023) Xin et al. (2020) Xu et al. (2024)	5	1
Fransen et al. 2014		1			LON	501	Barnett et al. (2022)	1	1				1
Froehlich Chow et al. 2016			1		INT	NR	Engel et al. (2018)	1	1				1
Fu et al. 2018			1		INT	65	Comeras-Chueca et al. (2021)	1					1
Fu et al. 2018				1	RCT	65	Comeras-Chueca et al. (2021)	1	1				1
Fu & Burns, 2018	1				CSS	66	Barnett et al. (2022) Burton et al. (2023)	2	1	1	1		1
Fu et al. 2022				1	RCT	101	Wang and Zhou (2024)	1	1
Fukunaga et al. 1992			1		INT	99	Behringer et al. (2010)	1					1
Funato 1986			1		INT	20	Behm et al. (2017)	1					1
Gallotta et al. 2009			1		INT	152	Peralta et al. (2020)	1					1
Gallotta et al. 2017				1	RCT	230	García-Hermoso et al. (2020) Lorås (2020)	2	1				1
Galvez, E., et al. 2022			1		INT	22	Li et al. (2024)	1					1
Gamelin et al. 2009			1		INT	38	Bauer et al. (2022) Duncombe et al. (2022) Reyes-Amigo et al. (2017) Wu et al. (2023)	4					1
Gao et al. 2013			1		INT	208	Minatto et al. (2016) Norris et al. (2016)	2	1				1
Gao et al. 2019				1	RCT	32	Comeras-Chueca et al. (2021)	1					1
Gao et al. 2019			1		INT	65	Comeras-Chueca et al. (2021) Li et al. (2022) Hassan et al. (2022) Oppici et al. (2022)	4	1				1
Gao, 2019			1		INT	40	Zhao et al. (2023)	1	1				1
Gao et al. 2019			1		INT	81	Liu et al. (2020)	1	1				1
Gao, 2020				1	RCT	60	Zhao et al. (2023)	1					1
Gao et al. 2021			1		INT	NR	Hui et al. (2024)	1					1
Dimitrijević et al. 2012				1	RCT	27	Sinclair et al. (2023)	1	1				1
Garcia-Hermoso et al. 2020a				1	RCT	170	Woodforde et al. (2022) Pinho et al. (2024)	2					1
Eider 2015			1		INT	94	Sinclair et al. (2023)	1	1				1
Garrido et al. 2010			1		INT	23	Gäbler et al. (2018)	1					1
Gerber et al. 2021				1	RCT	2166	Zhou et al. (2024)	1					1
Giannaki et al. 2016			1		INT	39	Cox et al. (2020)	1					1
Gillison et al. 2011	1				CSS	310	Babic et al. (2014)	1			1
Girold et al. 2007			1		INT	21	Gäbler et al. (2018)	1					1
Gísladóttir et al. 2014	1				CSS	94	Burton et al. (2023)	1					1
Gísladóttir et al. 2019	1				CSS	101	Burton et al. (2023)	1					1
Jorgic et al. 2012			1		INT	7	Sinclair et al. (2023)	1	1				1
Goldfield et al. 2015				1	RCT	154	Collins, Booth, Duncan, Fawkner, and Niven (2019)	1		1
Goldfield et al. 2016				1	RCT	83	Grady et al. (2025)	1	1				1
Gomes et al. 2013			1		INT	42	Zhou et al. (2024)	1					1
Gonzalez-Badillo et al. 2015			1		INT	33	Behm et al. (2017)	1					1
González-Cutre et al. 2016			1		INT	88	Zamorano-Garcia, Infantes-Paniagua, Cuevas-Campos, and Fernandez-Bustos (2023)	1			1
González-Gálvez et al. 2015			1		INT	66	Cibinello et al. (2023)	1					1
González-Gálvez et al. 2019			1		INT	54	Cibinello et al. (2023)	1					1
González-Gálvez et al. 2020			1		INT	441	Cibinello et al. (2023)	1					1
Garcia-Artero et al. 2007	1				CSS	460	Smith et al. (2019)	1					1
Gonzalez-Suarez and Grimmer-Somers 2011	1				CSS	380	Smith et al. (2019)	1					1
Goodway et al. 2003			1		INT	63	Van Capelle et al. (2017)	1	1				1
Goodway & Branta, 2003				1	RCT	144	Sun and Chen (2024)	1	1				1
Goodway and Branta 2003			1		INT	59	Veldman et al. (2021) Van Capelle et al. (2017)	2	1				1
Goodway and Rudisill, 1997	1				CSS	59	De Meester et al. (2020)	1		1
Gorostiaga et al. 1999			1		INT	18	Behringer et al. (2010) Behm et al. (2017) Behringer et al. (2011) Collins, Booth, Duncan, and Fawkner (2019) Li et al. (2024)	5	1				1
Gorostiaga et al.2004			1		INT	21	Behringer et al. (2011)	1	1				1
Gorter et al. 2009			1		INT	13	Zhang et al. (2024)	1	1
Graf et al. 2004	1				CSS	668	Cattuzzo et al. (2016) Holfelder and Schott (2014) Lubans et al. (2010)	3	1				1
Grainger et al. 2020				1	CRCT	72	Villa-González et al. (2023)	1					1
Granacher et al. 2010			1		INT	17	Behm et al. (2017)	1					1
Granacher et al. 2011a			1		INT	17	Behm et al. (2017) Pinho et al. (2024)	2					1
Granacher et al. 2011b			1		INT	14	Behm et al. (2017) Collins, Booth, Duncan, and Fawkner (2019) Pinho et al. (2024)	3	1				1
Granacher et al. 2011			1		INT	28	Garcia-Banos et al. (2020)	1					1
Granacher et al. 2011				1	RCT	34	Duncombe et al. (2022) Villa-González et al. (2023) Wu et al. (2023)	3					1
Granacher, 2011				1	RCT	30	Villa-González et al. (2023) Wu et al. (2021)	2					1
Granacher et al. 2014				1	RCT	27	Behm et al. (2017)	1					1
Granacher et al. 2015			1		INT	12	Behm et al. (2017)	1					1
Grasten et al. 2022			1		INT	446	Zhou et al. (2024)	1					1
Grund et al. 2000	1				CSS	88	Smith et al. (2019)	1					1
Gu, 2016		1			LON	256	Barnett et al. (2022) Jones et al. (2020) Xin et al. (2020) Xu et al. (2024)	4	1				1
Gu et al. 2016	1				CSS	201	Smith et al. (2019)	1					1
Gu et al. 2017		1			LON	262	Utesch et al. (2019) Wang and Zhou (2023)	3	1	1	1		1
Gu et al. 2018		1			LON	141	Jones et al. (2020) Xin et al. (2020) Barnett et al. (2022) Xu et al. (2024)	4	1
Gu et al. 2018			1		INT	273	Lorås (2020) Moon et al. (2024)	2	1				1
Gu et al. 2019b		1			LON	330	Burton et al. (2023)	1	1				1
Gu et al. 2021	1				CSS	342	Liu et al. (2023a)	1					1
Gu et al. 2021				1	RCT	104	Wang and Zhou (2024)	1	1
Moura et al. 2021				1	RCT	31	Sinclair et al. (2023)	1	1			1
Guerrero and Chandler, 2018	1				CSS	9	De Meester et al. (2020)	1		1
Moura et al. 2022				1	RCT	50	Sinclair et al. (2023)	1	1			1
Guo et al. 2018	1				CSS	343	Xu et al. (2024)	1	1
Guo et al. 2018	1				CSS	227	Jones et al. (2020) Xin et al. (2020)	2	1				1
Gutin et al. 2002 26				1	RCT	80	Costigan et al. (2015)	1					1
Gutin et al. 2005a	1				CSS	421	Poitras et al. (2016) Gralla et al. (2019)	2					1
Gutin et al. 2008				1	RCT	617	Beets et al. (2009)	1					1
Guzmán-Muñoz et al. 2020				1	RCT	32	Lin et al. (2022)	1					1
Pîrjol et al. 2017			1		INT	10	Sinclair et al. (2023)	1	1
Hacke et al. 2019				1	RCT	135	Garcia-Hermoso, Alonso-Martinez, Ramirez-Velez, and Izquierdo (2020)	1					1
Hadjicharalambous et al. 2022			1		INT	53	Clemente et al. (2022)	1					1
Haga 2008	1				CSS	67	Cattuzzo et al. (2016) Utesch et al. (2019)	2					1
Haga 2009		1			LON	67	Cattuzzo et al. (2016)	1					1
Hajihosseiniet 2015				1	RCT	41	Zamorano-Garcia, Infantes-Paniagua, Cuevas-Campos, and Fernandez-Bustos (2023)	1			1
Halfon, Bronner 1988			1		INT	610	Minatto et al. (2016)	1					1
Hall et al. 2016			1		INT	10	Behm et al. (2017)	1					1
Hall et al. 2018	1				CSS	166	Jones et al. (2020) Xin et al. (2020) Xu et al. (2024)	3	1				1
Hall et al. 2019	1				CSS	38	Jones et al. (2020) Xin et al. (2020)	2	1				1
Ham KW 2020			1		INT	19	Lei & Jun (2022)	1					1
Pratt et al. 2021			1		INT	201	Sinclair et al. (2023)	1	1
Hamilton et al. 1999				1	RCT	27	Chen et al. (2024) Van Capelle et al. (2017)	2	1				1
Hamilton and Liu. 2018				1	RCT	149	Wang and Zhou (2024)	1	1
Hammami et al. 2016a			1		INT	15	Behm et al. (2017)	1					1
Hammami et al. 2016b			1		INT	36	Behm et al. (2017)	1					1
Hammami et al. 2017			1		INT	28	Collins, Booth, Duncan, and Fawkner (2019)	1	1				1
Hammami et al. 2017			1		INT	22	Clemente et al. (2022)	1					1
Hammami et al. 2018			1		INT	22	Clemente et al. (2022)	1					1
Hammond et al. 2013			1		INT	18	Norris et al. (2016)	1	1				1
Hamstra-Wright 2006	1				CSS	36	Lubans et al. (2010)	1	1				1
Hands 2008		1			LON	38	Cattuzzo et al. (2016)	1					1
Hands et al. 2009	1				CSS	1585	Burton et al. (2023) Holfelder and Schott (2014) Poitras et al. (2016) Smith et al. (2019) Utesch et al. (2019)	5	1				1
Hansen et al. 1991				1	RCT	132	Sun et al. (2013) García-Hermoso et al. (2020)	2	1
Hansen et al. 2014	1				CSS	402	Poitras et al. (2016)	1					1
Hao, 2020				1	RCT	168	Zhao et al. (2023)	1					1
Harder-Lauridsen et al. 2014				1	RCT	33	Braaksma et al. (2018)	1					1
Hardy et al. 2010			1		INT	430	Chen et al. (2024) Van Capelle et al. (2017) Zeng et al. (2017)	3	1				1
Hardy et al. 2012	1				CSS	6917	Cattuzzo et al. (2016) Liu et al. (2023a) Logan et al. (2015) Utesch et al. (2019)	4	1				1
Harrell et al. 1996				1	RCT	1274	Burns et al. (2018) Pinho et al. (2024)	2					1
Harries et al. 2016			1		INT	8	Behm et al. (2017)	1					1
Harries, 2018				1	RCT	31	Wu et al. (2021)	1					1
Blystad, 2022			1		INT	30	Santos et al. (2023)	1	1
Harrison et al. 2006			1		INT	312	Burns et al. (2018)	1					1
Hassan 1991			1		INT	134	Behringer et al. (2010)	1					1
Hatch et al. 2021			1		INT	80	Breslin et al. (2023)	1					1
Haugen et al. 2013	1				CSS	1839	Babic et al. (2014) Burton et al. (2023) De Meester et al. (2020) Smith et al. (2019)	4	1	1	1		1
Haugen & Johansen, 2018		1			LON	49	Barnett et al. (2022)	1					1
Haugland et al. 2023	1				CSS	952	Liu, Li, Yuan, and Zhou (2023)	1	1				1
Hay et al. 2012	1				CSS	605	Gralla et al. (2019) Poitras et al. (2016)	2					1
Hay et al. 2016				1	RCT	106	Zhou et al. (2024)	1					1
He Pingni, 2017				1	RCT	30	Sun and Chen (2024)	1	1				1
He et al. 2021	1				CSS	211	Xu et al. (2024)	1	1
Heelan 2005		1			LON	320	Larouche et al. (2014)	1					1
Asadi et al. 2018			1		INT	NR	Ramirez-Campillo et al. (2023)	1					1
Henrique et al. 2016		1			LON	292	Barnett et al. (2022)	1	1				1
Henrique et al. 2018		1			LON	245	Barnett et al. (2022)	1	1				1
Hergenroeder, 1993 30				1	RCT	56	Sun et al. (2013) Pinho et al. (2024)	2					1
Herrick et al. 2012			1		INT	98	Minatto et al. (2016)	1					1
Herrmann et al. 2017		1			LON	1467	Barnett et al. (2022)	1	1				1
Herrmann and Seelig, 2017	1				CSS	310	Burton et al. (2023) De Meester et al. (2020)	2		1
Hettinger et al. 1958			1		INT	24	Behm et al. (2017)	1					1
Hetzler et al. 1997			1		INT	30	Behringer et al. (2010) Behringer et al. (2011) Collins, Booth, Duncan, and Fawkner (2019)	3	1				1
Hewett et al. 1996			1		INT	11	Behm et al. (2017)	1					1
Hirst et al. 2009			1		INT	6358	Minatto et al. (2016)	1					1
Hjorth et al. 2013	1				CSS	730	Poitras et al. (2016)	1					1
Hoffman et al. 2005	1				CSS	44	Smith et al. (2019)	1					1
Holcomb et al. 1996			1		INT	51	Behringer et al. (2011)	1	1				1
Holloway et al. 1988			1		INT	31	Collins, Booth, Duncan, Fawkner, and Niven (2019)	1		1
Hopper, 1988	1				CSS	32	De Meester et al. (2020)	1		1
Hopper et al. 2005			1		INT	238	Braaksma et al. (2018)	1					1
Houtari et al. 2010	1				CSS	1275	de Andrade Gonçalves et al. (2015)	1					1
Houwen 2010	1				CSS	60	Lang et al. (2018)	1					1
Howard & Stavrianeas, 2017			1		INT	32	Eather et al. (2022)	1					1
Hsiao & Chen 2016			1		INT	105	Oppici et al. (2022)	1	1				1
Hu et al. 2020				1	RCT		Wang and Zhou (2024)	1	1				1
Huang & Malina 2002	1				CSS	282	Smith et al. (2019)	1					1
Huang, 2015				1	RCT	60	Zhao et al. (2023)	1					1
Huan et al. 2019	1				CSS	646	Liu et al. (2023a)	1					1
Huang & Guo, 2018			1		INT	NR	Hui et al. (2024)	1					1
Huhtiniemi et al. 2021	1				CSS	645	Burton et al. (2023)	1		1
Hume et al. 2008	1				CSS	248	Cattuzzo et al. (2016) Holfelder and Schott (2014) Logan et al. (2015) Lubans et al. (2010)	4	1				1
Hulteen et al. 2018	1				CSS	109	Burton et al. (2023)	1	1				1
Huotari et al. 2010	1				CSS	1222	Smith et al. (2019)	1					1
Huotari et al. 2011		1			LON	1065	Smith et al. (2019)	1					1
Huotari et al. 2018	1				CSS	4013	Burton et al. (2023)	1	1				1
Hurmeric, 2011				1	RCT	72	Sun and Chen (2024)	1	1				1
HuWenwen, 2020				1	RCT	128	Sun and Chen (2024)	1	1				1
Ignico. 1991			1		INT	30	Van Capelle et al. (2017)	1	1				1
Davies et al. 2021			1		INT	NR	Ramirez-Campillo et al. (2023)	1					1
Ignjatovic et al. 2011			1		INT	23	Behm et al. (2017)	1					1
Heinonen et al. 2000			1		INT	NR	Ramirez-Campillo et al. (2023)	1					1
Iivonen et al. 2011			1		INT	84	Carson et al. (2017) Li et al. (2022) Lorås (2020) Sun and Chen (2024) Veldman et al. (2021)	5	1				1
Iivonen 2013	1				CSS	37	Bingham et al. (2016) Jones et al. (2020) Liu, Li, Yuan, and Zhou (2023) Xin et al. (2020) Xu et al. (2024)	5	1				1
Iivonen 2016	1				CSS	53	Xin et al. (2020)	1	1				1
Impellizzeri et al. 2006				1	RCT	40	Costigan et al. (2015)	1					1
Impellizzeri et al. 2008				1	RCT	26	Costigan et al. (2015)	1					1
Ingle et al. 2006			1		INT	54	Behringer et al. (2010) Behringer et al. (2011) Pinho et al. (2024)	3	1				1
Ingul et al. 2010			1		INT	10	Costigan et al. (2015) Pinho et al. (2024)	2					1
Ivanovic et al. 2017	1				CSS	NR	Wang and Zhou (2023)	1			1
Jaakkola et al. 2009	1				CSS	152	Burton et al. (2023) Holfelder and Schott (2014)	2	1				1
Jaakkola et al. 2013		1			LON	237	Babic et al. (2014) De Meester et al. (2020)	2		1	1
Jaakkola & Washington, 2013		1			LON	152	Barnett et al. (2016) Burton et al. (2023) Holfelder and Schott (2014)	3	1				1
Jaakkola et al. 2016		1			LON	333	Barnett et al. (2022) Burton et al. (2023) Utesch et al. (2019)	3	1				1
Jaakkola et al. 2019a		1			LON	336	Barnett et al. (2022) Burton et al. (2023)	2	1				1
Jaakkola et al. 2019b	1				CSS	422	Barnett et al. (2022)	1	1	1	1
Jaakkola et al. 2019c		1			LON	491	Barnett et al. (2022) Burton et al. (2023) Liu et al. (2023a)	3	1				1
Jago et al. 2011				1	cRCT	6358	Minatto et al. (2016) Neil-Sztramko et al. (2021)	2					1
Moran et al. 2017			1		INT	NR	Ramirez-Campillo et al. (2023)	1					1
Ramirez-Campillo et al. 2019			1		INT	NR	Ramirez-Campillo et al. (2023)	1					1
Jaksic et al. 2020			1		INT	132	Hui et al. (2024)	1					1
Jamner et al. 2004			1		INT	146	Minatto et al. (2016)	1					1
Jang CH 2013			1		INT	16	Lei & Jun (2022)	1					1
Jansen et al. 2008				1	cRCT	1240	Minatto et al. (2016)	1					1
Jarani et al. 2016				1	cRCT	767	García-Hermoso et al. (2020) Lorås (2020) Neil-Sztramko et al. (2021)	3	1				1
Javis et al. 2018	1				CSS	553	De Meester et al. (2020) Liu et al. (2023a)	2	1	1			1
Jelsma et al. 2014			1		INT	48	Norris et al. (2016)	1	1				1
Jekauc et al. 2017		1			LON	698	Barnett et al. (2022) Burton et al. (2023) De Meester et al. (2020)	3	1	1	1		1
Jeong MK2014			1		INT	16	Lei & Jun (2022)	1					1
Jiménez-Pavón et al. 2013c	1				CSS	1053	Gralla et al. (2019) Poitras et al. (2016)	2					1
Jing et al. 2019	1				CSS	498	Liu et al. (2023a)	1					1
Johansson et al. 2015	1				CSS	120	Carson et al. (2017)	1	1				1
Romero et al. 2021			1		INT	NR	Ramirez-Campillo et al. (2023)	1					1
Johnson et al. 2015				1	RCT	36	Comeras-Chueca et al. (2021) Liu et al. (2020) Oppici et al. (2022) McDonough et al. (2020)	4	1				1
Johnson et al. 2018	1				CSS	1397	Poitras et al. (2016)	1	1
Johnstone et al. 2017			1		INT	196	Graham et al. (2022)	1	1				1
Johnstone et al. 2019				1	CRCT	137	Graham et al. (2022) Hassan et al. (2022) McDonough et al. (2020) Wang and Zhou (2024)	4	1				1
Johnson et al. 2019			1		INT	96	Lorås (2020)	1	1				1
Jones et al. 2011				1	RCT	97	Carson et al. (2017) Chen et al. (2024) Engel et al. (2018) Figueroa and An (2017) Grady et al. (2025) Hassan et al. (2022) Hesketh et al. (2017) Li et al. (2022) Timmons et al. (2012) Van Capelle et al. (2017) Wang and Zhou (2024) Zeng et al. (2017)	13	1				1
Jones et al. 2015				1	RCT	150	Li et al. (2022) Chen et al. (2024) Van Capelle et al. (2017) Wang and Zhou (2024)	4	1				1
Jones et al. 2016				1	RCT	137	Grady et al. (2025) Engel et al. (2018)	2	1				1
Jones et al. 2020			1		INT	336	Moon et al. (2024)	1	1				1
Jones et al. 2021	1				CSS	325	Liu, Li, Yuan, and Zhou (2023)	1	1				1
Uzelac-Sciran et al. 2020			1		INT	NR	Ramirez-Campillo et al. (2023)	1					1
Jung et al. 2014			1		INT	87	Woodforde et al. (2022)	1					1
Jurak et al. 2008			1		INT	328	García-Hermoso et al. (2020)	1					1
Juric et al. 2023				1	cRCT	207	Wu et al. (2023) Zhou et al. (2024)	2					1
Kahlin, Werner, Edman, Raustorp, & Alricsson. 2015			1		INT	95	Zamorano-Garcia, Infantes-Paniagua, Cuevas-Campos, and Fernandez-Bustos (2023)	1			1
Kain et al. 2014				1	RCT	1468	Minatto et al. (2016)	1					1
Kalaja et al. 2010a	1				CSS	370	Burton et al. (2023) De Meester et al. (2020)	2		1			1
Kalaja et al. 2010b	1				CSS	316	Babic et al. (2014) Burton et al. (2023) De Meester et al. (2020) Holfelder and Schott (2014)	4	1	1	1		1
Kalaja et al. 2012			1		INT	446	Lorås (2020)	1	1				1
Kalantari & Esmaeilzadeh 2016	1				CSS	580	Smith et al. (2019)	1					1
Kambas et al. 2012	1				CSS	232	Bingham et al. (2016) Holfelder and Schott (2014) Jones et al. (2020) Xin et al. (2020)	4	1				1
Karabouniotis et al. 2002			1		INT	45	McDonough et al. (2020) Lorås (2020)	2	1				1
Kargarfard et al. 2012			1		INT	266	Minatto et al. (2016)	1					1
Karppanen et al. 2012	1				CSS	119	Smith et al. (2019)	1					1
Katsanis et al. 2021			1		INT	321	Zhang et al. (2024)	1	1
Katz et al. 2010			1		INT	1106	Braaksma et al. (2018) Burns et al. (2018)	2					1
Kay et al. 1972	1				CSS	406	De Meester et al. (2020)	1		1
Kelly et al. 2004			1		INT	20	Braaksma et al. (2018) Pinho et al. (2024)	2					1
Kemper et al. 2001		1			LON	365	Smith et al. (2019)	1					1
Kennedy et al. 2012	1				CSS	38	De Meester et al. (2020)	1		1
Vera-Asaoka et al. 2020			1		INT	NR	Ramirez-Campillo et al. (2023)	1					1
Kennedy et al. 2018				1	cRCT	607	Cox et al. (2020) Pinho et al. (2024)	2					1
Ketelaar et al. 2001				1	RCT	55	Zhang et al. (2024)	1	1
Ketelhut et al. 2018				1	RCT	160	Garcia-Hermoso, Alonso-Martinez, Ramirez-Velez, and Izquierdo (2020) Veldman et al. (2021)	2	1				1
Ketelhut 2020				1	cRCT	NR	Neil-Sztramko et al. (2021)	1					1
Vilela et al. 2021			1		INT	NR	Ramirez-Campillo et al. (2023)	1					1
Ketelhut, Sascha et al. 2024				1	RCT	40	Zhou et al. (2024)	1					1
Khan et al. 2014				1	RCT	220	Pozuelo-Carrascosa et al. (2018)	1					1
Khodaverdi et al. 2013	1				CSS	352	De Meester et al. (2020)	1		1
Khodaverdi et al. 2015	1				CSS	352	De Meester et al. (2020)	1		1
Khodaverdi et al. 2016	1				CSS	352	Barnett et al. (2022) De Meester et al. (2020) Utesch et al. (2019)	3	1	1	1		1
Khoo & Al-Shamli 2012	1				CSS	330	Smith et al. (2019)	1					1
Kim JT 2009			1		INT	41	Lei & Jun (2022)	1					1
Kim WK 2009			1		INT	20	Lei & Jun (2022)	1					1
Bogataj et al.2021			1		INT	48	Pinho et al. (2024) Wu et al. (2023)	2					1
King and Cipriani, 2010			1		INT	10	Behm et al. (2017)	1					1
Klein and Magill-Evans, 1998	1				CSS	23	De Meester et al. (2020)	1		1
Knowles et al. 2009		1			LON	150	Babic et al. (2014)	1			1
Knox et al. 2009			1		INT	192	Minatto et al. (2016)	1					1
Knox et al. 2012			1		INT	192	Minatto et al. (2016)	1					1
Kokstejn et al. 2019	1				CSS	40	Burton et al. (2023)	1					1
Komi et al. 1978			1		INT	12	Behringer et al. (2010)	1					1
Kotzamanidis et al. 2005			1		INT	23	Behm et al. (2017)	1					1
Kotzamanidis et al. 2006			1		INT	15	Behm et al. (2017) Behringer et al. (2011)	2	1				1
Koubaa et al. 2013				1	RCT	29	Costigan et al. (2015)	1					1
Koutedakis & Bouziotas, 2003			1		INT	84	Peralta et al. (2020)	1					1
Kracht et al. 2020		1			LON	53	Liu, Li, Yuan, and Zhou (2023)	1	1				1
Kracht et al. 2020	1				CSS	107	Liu, Li, Yuan, and Zhou (2023)	1	1				1
Kramer et al. 2019	1				CSS	56	Burton et al. (2023)	1					1
Kriemler, 2010				1	cRCT	502	Braaksma et al. (2018) Pozuelo-Carrascosa et al. (2018) Graham et al. (2022) Neil-Sztramko et al. (2021) Poitras et al. (2016) Sun et al. (2013)	6					1
Kriellaars et al. 2019			1		INT	211	Lorås (2020)	1	1				1
Kristensen et al. 2010	1				CSS	1260	Poitras et al. (2016)	1					1
Krombholz, 2012			1		INT	428	Carson et al. (2017) Van Capelle et al. (2017) Veldman et al. (2021)	3	1				1
Krstulovic et al. 2010a		1			LON	79	Gutierrez-Garcia et al. (2018)	1					1
Krstulovic et al. 2010b		1			LON	202	Gutierrez-Garcia et al. (2018)	1					1
Krustrup et al. 2014				1	cRCT	97	Clemente et al. (2022) Wu et al. (2023)	2					1
Kuo et al. 2008	1	1			CSS/LON	288	Carson et al. (2017) Veldman et al. (2021)	2	1				1
Albuquerque et al. 2015			1		INT	NR	Pinho et al. (2024)	1					1
Labib 2014			1		INT	20	Zhang et al. (2024)	1	1
Lalor et al. 2016	1				CSS	55	De Meester et al. (2020)	1		1
Lambourne et al. 2013	1				CSS	401	Poitras et al. (2016)	1					1
Lambrick et al. 2016				1	RCT	55	Duncombe et al. (2022) Pozuelo-Carrascosa et al. (2018) Pinho et al. (2024) Reyes-Amigo et al. (2017) Wu et al. (2023)	5					1
Lammle et al. 2016				1	cRCT	1736	Moon et al. (2024)	1	1				1
Lander et al. 2017			1		INT	190	Lorås (2020) McDonough et al. (2020)	2	1				1
Lander et al. 2018			1		cRCT	171	Barnett et al. (2022) McDonough et al. (2020) Zamorano-Garcia, Infantes-Paniagua, Cuevas-Campos, and Fernandez-Bustos (2023)	3			1
Almeida et al. 2020			1		INT	NR	Pinho et al. (2024)	1					1
Lang et al. 2018	1				CSS	4710	Jiang et al. (2024)	1					1
Larouche et al. 2014	1				CSS	491	Smith et al. (2019) Poitras et al. (2016)	2	1				1
Larsen et al. 2015		1			LON	673	Barnett et al. (2022)	1	1				1
Larsen et al. 2016				1	RCT	83	Villa-González et al. (2023)	1					1
Larsen et al.2017				1	cRCT	239	Duncombe et al. (2022) Wu et al. (2023) Eather et al. (2022)	3					1
Arabatzi et al. 2018			1		INT	NR	Pinho et al. (2024)	1					1
Larsen, Nielsen, Helge, 2018			1		INT	35	Clemente et al. (2022)	1					1
Larsen, Nielsen, Madsen, 2018			1		INT	35	Clemente et al. (2022)	1					1
Larsen, Madsen, Nielsen, 2020			1		INT	38	Clemente et al. (2022)	1					1
Latorre-Roman et al. 2018				1	RCT	111	Garcia-Hermoso, Alonso-Martinez, Ramirez-Velez, and Izquierdo (2020) Szeszulski et al. (2019) Wu et al. (2023)	3					1
Lau et al. 2004	1				CSS	100	Babic et al. (2014)	1			1
Lau et al. 2006	1				CSS	469	Babic et al. (2014)	1			1
Lau et al. 2014			1		INT	48	Braaksma et al. (2018)	1					1
Lau et al. 2015				1	RCT	48	Pinho et al. (2024) Reyes-Amigo et al. (2017) da Silva Bento. (2022)	3					1
Lau et al. 2016				1	RCT	80	Burns et al. (2018) Comeras-Chueca et al. (2021) Neil-Sztramko et al. (2021) Wu et al. (2023)	4					1
Bem-Othman et al. 2019			1		INT		Pinho et al. (2024)	1					1
Laukkanen et al. 2014	1				CSS	84	Bingham et al. (2016) Jones et al. (2020) Xin et al. (2020) Xu et al. (2024)	4	1
Laukkanen et al. 2015				1	RCT	91	McDonough et al. (2020) Moon et al. (2024) Zeng et al. (2017)	3	1				1
Laurent et al. 2018				1	RCT	28	Moon et al. (2024) Zhang et al. (2024)	2	1				1
Laurson et al. 2008	1				CSS	796	Peralta et al. (2020)	1					1
Leahy et al.2019				1	cRCT	68	Wu et al. (2023) Neil-Sztramko et al. (2021) Eather et al. (2022) da Silva Bento. (2022)	4					1
Leahy et al. 2020				1	RCT	670	Duncombe et al. (2022)	1					1
Lee SJ 2009			1		INT	78	Lei & Jun (2022)	1					1
ben Ounis et al. 2010			1		INT	NR	Pinho et al. (2024)	1					1
Lee, Y. H., et al. 2010			1		INT	54	Li et al. (2024)	1					1
Lee & Galloway 2012			1		INT	22	Veldman et al. (2021)	1	1				1
Lee et al. 2018				1	RCT	NR	Hassan et al. (2022)	1	1				1
Lee, S., et al. 2019			1		INT	118	Li et al. (2024)	1					1
Lee et al. 2020a			1		INT	31	Moon et al. (2024)	1	1				1
Lee et al. 2020b				1	RCT	36	McDonough et al. (2020) Moon et al. (2024) Wang and Zhou (2024)	3	1				1
LeGear et al. 2012	1				CSS	260	De Meester et al. (2020)	1		1
Lei et al. 2018				1	RCT	126	Wang and Zhou (2024)	1	1
Leis et al. 2020				1	RCT	897	Grady et al. (2025)	1	1				1
Lemos et al. 2012				1	RCT	50	Li et al. (2022)	1	1				1
Leo, 2022	1	1			CSS/LON	28	Santos et al. (2023)	1	1				1
Lephart et al. 2005			1		INT	14	Behm et al. (2017)	1					1
Leppänen et al. 2016	1				CSS	307	Smith et al. (2019) Zhou et al. (2024)	2					1
Leppänen et al. 2017	1				LON	138	Garcia-Hermoso, Ezzatvar, Ramirez-Velez, Olloquequi, and Izquierdo (2021) Zhou et al. (2024)	2					1
LI Z., et al. 2024			1		INT	157	Li et al. (2024)	1					1
Berthoin et al. 1995			1		INT	NR	Pinho et al. (2024)	1					1
Liao et al. 2017				1	RCT	144	Zhang et al. (2024)	1	1
Lillegard et al. 1997			1		INT	91	Behringer et al. (2010) Behringer et al. (2011) Collins, Booth, Duncan, and Fawkner (2019) Moran et al. (2018)	4	1				1
Lima et al. 2017		1			LON	696	Barnett et al. (2022) Utesch et al. (2019)	2	1				1
Lima et al. 2019		1			LON	696	Barnett et al. (2022)	1					1
Lin et al. 2016	1				CSS	264	Carson et al. (2017)	1	1				1
Lind et al. 2018			1		INT	20	Clemente et al. (2022)	1					1
Lindgren et al. 2012				1	RCT	48	Minatto et al. (2016)	1					1
Liong et al. 2015	1				CSS	136	De Meester et al. (2020)	1		1
Liu et al. 2014			1		INT	87	Hui et al. (2024)	1					1
Liu et al. 2016			1		INT	NR	Hui et al. (2024)	1					1
Liu et al. 2018			1		INT	NR	Hui et al. (2024)	1					1
Berntsen et al. 2010			1		INT	NR	Pinho et al. (2024)	1					1
Brand et al. 2015			1		INT	NR	Pinho et al. (2024)	1					1
Livesey et al. 2011	1				CSS	192	Holfelder and Schott (2014)	1	1				1
Lloyd et al. 2012			1		INT	109	Behm et al. (2017) Cox et al. (2020) Ramirez-Campillo et al. (2023)	3		1
Lloyd et al. 2014		1			LON	17	Barnett et al. (2022)	1	1				1
Lloyd et al. 2015	1				CSS	33	Burton et al. (2023)	1					1
Lloyd et al. 2016			1		INT	80	Behm et al. (2017) Collins, Booth, Duncan, and Fawkner (2019) Cox et al. (2020) Garcia-Banos et al. (2020) Ramirez-Campillo et al. (2023)	5	1				1
Lo et al. 2017	1				CSS	649442	Smith et al. (2019)	1					1
Lobo & Galloway 2012			1		INT	28	Veldman et al. (2021)	1	1				1
Löfgren et al. 2013			1		INT	232	García-Hermoso et al. (2020)	1					1
Logan, G. R., et al. 2016			1		INT	26	Li et al. (2024)	1					1
Lohman et al. 2008	1				CSS	1019	Poitras et al. (2016)	1					1
Loko et al. 2003	1				CSS	1545	Smith et al. (2019)	1					1
Lopes et al. 2011		1			LON	285	Holfelder and Schott (2014) Smith et al. (2019)	2	1				1
Lopes et al. 2016	1				CSS	101	De Meester et al. (2020)	1		1
Lopes, W. A., et al. 2016			1		INT	48	Li et al. (2024) Pinho et al. (2024)	2					1
Lopes et al. 2017				1	RCT	60	García-Hermoso et al. (2020) Lorås (2020)	2	1				1
Lopes et al. 2018	1				CSS	200	De Meester et al. (2020)	1		1
Lopes, Maia, Rodrigues & Malina 2012		1			LON	285	Cattuzzo et al. (2016)	1					1
Lopes et al. 2019		1			LON	103	Barnett et al. (2022) Burton et al. (2023)	2	1				1
Lopez-Segovia, M., et al. 2010			1		INT	37	Li et al. (2024)	1					1
Loucaides et al. 2004	1				CSS	256	Babic et al. (2014)	1			1
Chae et al. 2010			1		INT	NR	Pinho et al. (2024)	1					1
Lubans et al. 2010				1	RCT	108	Behm et al. (2017) Pinho et al. (2024) Wu et al. (2021) Wu et al. (2023)	4					1
Lubans, Aguiar, & Callister 2010				1	RCT	108	Collins, Booth, Duncan, Fawkner, and Niven (2019) Zamorano-Garcia, Infantes-Paniagua, Cuevas-Campos, and Fernandez-Bustos (2023)	2			1
Lubans et al. 2011	1				CSS	1518	Babic et al. (2014)	1			1
Lubans et al. 2014	1				CSS	63	Burton et al. (2023)	1					1
Lubans et al. 2016				1	RCT	361	Cox et al. (2020)	1					1
Lucertini et al. 2013				1	RCT	101	Errisuriz et al. (2018) Villa-González et al. (2023) García-Hermoso et al. (2020)	3	1
Luchitskaya & Rusanov, 2009			1		INT	2	Ferreira et al. (2024)	1					1
Luszcynsk & Abraham, 2012		1			LON	551	Babic et al. (2014)	1			1
Lucertini et al. 2013				1	RCT	101	García-Hermoso et al. (2020) Peralta et al. (2020)	2					1
Macfarlane et al. 2008	1				CSS	154	Smith et al. (2019)	1					1
Machado- Rodrigues et al. 2012	1				CSS	362	Poitras et al. (2016)	1					1
Maciulevičienė et al. 2013	1				CSS	104	Smith et al. (2019)	1					1
MacKelvie et al. 2003				1	RCT	75	Behringer et al. (2011)	1	1				1
Madsen 2009	1				CSS	5357	Larouche et al. (2014) Lubans et al. (2011)	2					1
Madsen 2015				1	cRCT	NR	Neil-Sztramko et al. (2021)	1					1
Magnusson 2011				1	cRCT	NR	Neil-Sztramko et al. (2021)	1					1
Magnusson et al. 2012				1	RCT	321	Braaksma et al. (2018) Burns et al. (2018) Pozuelo-Carrascosa et al. (2018)	3					1
Makhlouf I., et al. 2016			1		INT	57	Gäbler et al. (2018) Li et al. (2024)	2					1
Mandigout et al. 2000			1		INT	85	Eather et al. (2022)	1					1
Chuensiri et al. 2017			1		INT	NR	Pinho et al. (2024)	1					1
Manios et al. 1998			1		INT	962	Errisuriz et al. (2018) Pozuelo-Carrascosa et al. (2018)	2					1
Marchant et al. 2020			1		INT	258	Anico et al. (2022) Breslin et al. (2023) Hanna et al. (2023)	3					1
Marinšek et al. 2020				1	RCT	62	Wang and Zhou (2024)	1	1				1
Marouli et al. 2016			1		INT	29	Barnett et al. (2022)	1		1
Marques et al. 2013			1		INT	26	Behm et al. (2017)	1					1
Marques et al. 2015	1				CSS	2506	Smith et al. (2019)	1					1
Marsh & Johnson 1994	1				CSS	2663	Smith et al. (2019)	1					1
Marsh, 1996	1				CSS	192	Babic et al. (2014)	1			1
Marshall 1996	1				CSS	200	Lang et al. (2018)	1					1
Marshall & Bouffard 1997	1				CSS	200	Cattuzzo et al. (2016) García-Hermoso et al. (2020) Lubans et al. (2010)	3	1				1
Marta et al. 2011	1				CSS	312	Smith et al. (2019)	1					1
Marta et al. 2013			1		INT	86	Gäbler et al. (2018) Li et al. (2024) Pinho et al. (2024)	3					1
Chuensiri et al. 2018			1		INT	NR	Pinho et al. (2024)	1					1
Marta et al. 2014			1		INT	76	Behm et al. (2017)	1					1
Marta et al. 2019				1	RCT	57	Villa-González et al. (2023) Pinho et al. (2024) Zhang et al. (2024) Wu et al. (2023)	4	1
Martel et al. 2005			1		INT	10	Behm et al. (2017) Behringer et al. (2011)	2	1				1
Martin et al. 2006	1				CSS	171	Babic et al. (2014)	1			1
Martin et al. 2009			1		INT	49	Lorås (2020)	1	1				1
Martin et al. 2015				1	RCT	49	Bauer et al. (2022) Duncombe et al. (2022) Wu et al. (2023)	3					1
Cohen et al. 2021			1		INT	NR	Pinho et al. (2024)	1					1
Martin-Smith et al. 2015				1	RCT	49	da Silva Bento. (2022)	1					1
Martin-Smith et al. 2018				1	RCT	56	Duncombe et al. (2022)	1					1
Davis et al. 2020			1		INT	NR	Pinho et al. (2024)	1					1
de Almeida et al. 2021			1		INT	NR	Pinho et al. (2024)	1					1
Filho et al. 2015			1		INT	NR	Pinho et al. (2024)	1					1
Hamila et al. 2017			1		INT	NR	Pinho et al. (2024)	1					1
Ignico et al. 1995			1		INT	NR	Pinho et al. (2024)	1					1
Martinez-Gomez et al. 2011	1				CSS	211	Smith et al. (2019)	1					1
Martinez-Gomez et al. 2012a	1				CSS	198	Smith et al. (2019)	1					1
Martinez-Gomez et al. 2012b	1				CSS	1045	Smith et al. (2019)	1					1
Martinez-Gomez et al. 2012	1				CSS	1025	Poitras et al. (2016)	1	1				1
Martinez-Vizcaino et al. 2014				1	RCT	912	Pozuelo-Carrascosa et al. (2018)	1					1
Martínez Vizcaíno et al. 2008				1	RCT	2163	Beets et al. (2009)	1					1
Martínez-Vizcaíno et al. 2020				1	RCT	741	Garcia-Hermoso, Alonso-Martinez, Ramirez-Velez, and Izquierdo (2020)	1					1
Kennedy et al. 2017			1		INT	NR	Pinho et al. (2024)	1					1
Martinek et al. 1977	1				CSS	345	De Meester et al. (2020)	1		1
Martinek et al. 1978	1				CSS	344	De Meester et al. (2020)	1		1
Maskell et al. 2004				1	cRCT	42	Moon et al. (2024)	1	1				1
Kim et al. 2011			1		INT	NR	Pinho et al. (2024)	1					1
Matarma 2018	1				CSS	111	Xin et al. (2020)	1	1				1
Matavulj et al. 2001			1		INT	22	Behm et al. (2017) Behringer et al. (2011)	2	1				1
Matejek and Planinsec, 2011	1				CSS	219	De Meester et al. (2020)	1		1
Matheny & Brown, 1971	1				CSS	112	Carson et al. (2017)	1	1				1
Mattocks. 2008		1			LON	5451	Øglund et al. (2015)	1	1				1
Mayorga-Vega et al. 2012			1		INT	75	García-Hermoso et al. (2020) Zamorano-Garcia, Infantes-Paniagua, Cuevas-Campos, and Fernandez-Bustos (2023)	2			1
Mayorga-Veiga & Viciana, 2015			1		INT	178	Peralta et al. (2020)	1					1
Mayorga-Vega et al. 2016				1	cRCT	111	García-Hermoso et al. (2020) Wu et al. (2021) Peralta et al. (2020)	3					1
Landt et al. 1985			1		INT	NR	Pinho et al. (2024)	1					1
McCormick et al. 2016			1		INT	14	Behm et al. (2017)	1					1
McGann et al. 2019				1	RCT	40	Comeras-Chueca et al. (2021) McDonough et al. (2020) Liu et al. (2020)	2	1				1
McGann et al. 2020				1	RCT	NR	Hassan et al. (2022)	1	1				1
McGrane et al. 2017	1				CSS	395	Burton et al. (2023) De Meester et al. (2020)	2		1			1
McGrane et al. 2018a				1	RCT	482	Barnett et al. (2022) Burton et al. (2023) Lorås (2020)	3	1				1
McGrane et al. 2018b	1				CSS	584	Burton et al. (2023) De Meester et al. (2020)	2	1	1			1
McIntyre et al. 2018		1			LON	201	Barnett et al. (2022)	1	1				1
McKenzie et al. 1996				1	RCT	9028	Burns et al. (2018) Errisuriz et al. (2018) García-Hermoso et al. (2020)	3					1
McKenzie et al. 1998				1	cRCT	709	Dudley et al. (2011) Moon et al. (2024)	2	1				1
McKenzie et al. 2002		1			LON	207	Cattuzzo et al. (2016) Lubans et al. (2010) Holfelder and Schott (2014)	3	1				1
McManus et al. 1997				1	RCT	45	Duncombe et al. (2022)	1					1
McManus et al. 2005				1	RCT	35	Bauer et al. (2022) Duncombe et al. (2022) Reyes-Amigo et al. (2017)	3					1
McMurray, 2002				1	RCT	566	Sun et al. (2013)	1					1
McNarry et al. 2015				1	RCT	26	Reyes-Amigo et al. (2017)	1					1
McNarry et al. 2020				1	RCT	33	Duncombe et al. (2022) Wu et al. (2023)	2					1
McWhannell et al. 2018				1	cRCT	146	Moon et al. (2024)	1	1				1
Medeiros et al. 2020				1	RCT	64	Comeras-Chueca et al. (2021)	1	1				1
Meinhardt et al. 2013				1	RCT	102	Poitras et al. (2016)	1					1
Melby et al. 2021	1	1			CSS/LON	675	Xu et al. (2024)	1	1
Mendonca, F. R., et al. 2022			1		INT	NR	Li et al. (2024)	1					1
Lee et al. 2010			1		INT	NR	Pinho et al. (2024)	1					1
Meron 2011	1				CSS	7023	Larouche et al. (2014)	1					1
Mandigout et al. 2002			1		INT	NR	Pinho et al. (2024)	1					1
Marta et al. 2013			1		INT	NR	Pinho et al. (2024)	1					1
Meyer et al. 1998			1		INT	10	Behringer et al. (2010)	1					1
Meyer et al. 2014				1	cRCT	502	García-Hermoso et al. (2020) Burns et al. (2018) Poitras et al. (2016)	3					1
Meylan and Malatesta, 2009			1		INT	14	Behm et al. (2017)	1					1
Michailidis et al. 2013			1		INT	24	Behm et al. (2017)	1					1
Migueles et al. 2023				1	RCT	96	Zhou et al. (2024)	1					1
Mikkola et al. 2007			1		INT	25	Gäbler et al. (2018) Li et al. (2024) Behringer et al. (2011)	3	1
Mikołajczyk et al. 2014			1		INT	34	Zhang et al. (2024)	1	1
Miller et al. (2015)				1	cRCT	168	Moon et al. (2024) Rico-González (2023)	2	1			1
Miller et al. 2016				1	RCT	107	Moon et al. (2024) Lorås (2020) Rico-González (2023)	3	1			1
Minck et al. 2000		1			LON	181	Smith et al. (2019)	1					1
Minghetti et al. 2021			1		INT	48	Chen et al. (2024)	1	1			1
Mitchell et al. 2012		1			LON	2097	de Andrade Gonçalves et al. (2015)	1					1
Moliner-Urdiales et al. 2010	1				CSS	363	Poitras et al. (2016) Smith et al. (2019)	2					1
Mombarg et al. 2013				1	RCT	29	Comeras-Chueca et al. (2021) McDonough et al. (2020) Oppici et al. (2022)	3	1			1
Mønness & Sjølie, 2009		1			LON	105	Anico et al. (2022)	1					1
Monsalves Álvarez et al. 2015			1		INT	81	Carson et al. (2017)	1	1			1
Moon DS 2009			1		INT	18	Lei & Jun (2022)	1					1
Moore et al. 2013			1		INT	14	Behm et al. (2017)	1					1
Moraes, 2013				1	RCT	38	Behm et al. (2017) Collins, Booth, Duncan, and Fawkner (2019) Wu et al. (2021)	3					1
Morales-SuárezVarela et al. 2013	1				CSS	583	de Andrade Gonçalves et al. (2015)	1					1
Moran et al. 2016			1		INT	17	Behm et al. (2017)	1					1
Meucci et al. 2013			1		INT	NR	Pinho et al. (2024)	1					1
Morano et al. 2011	1				CSS	260	De Meester et al. (2020)	1		1
Morano et al. 2012	1	1			CSS/LON	44	De Meester et al. (2020)	1		1
Morano et al. 2014	1	1			CSS/LON	41	De Meester et al. (2020)	1		1
Moreno-Murcia et al. 2011	1				CSS	472	Babic et al. (2014)	1			1
Morgan et al. 2008		1			LON	97	Craggs et al. (2011)	1			1
Morgan et al. 2008	1				CSS	137	Logan et al. (2015)	1	1			1
Morgan et al. 2012				1	RCT	100	Babic et al. (2014)	1			1
Morgan et al. 2022				1	RCT	125	Chen et al. (2024)	1	1			1
Nogueira et al. 2017			1		INT	NR	Pinho et al. (2024)	1					1
Morrison et al. 2012	1				CSS	498	Barnett et al. (2016) Cattuzzo et al. (2016) Poitras et al. (2016)	3	1			1
Morrow et al. 2013	1				CSS	4621	Smith et al. (2019)	1					1
Mostafavi et al. 2013				1	RCT	90	Chen et al. (2024) Carson et al. (2017) Li et al. (2022) Lorås (2020) Van Capelle et al. (2017)	5	1			1
Mota et al. 2010	1				CSS	229	Smith et al. (2019)	1					1
Othman et al. 2020			1		INT	NR	Pinho et al. (2024)	1					1
Palareti et al. 2016			1		INT	NR	Pinho et al. (2024)	1					1
Mucci et al. 2013			1		INT	18	Eather et al. (2022) Reyes-Amigo et al. (2017)	2					1
Muehlbauer et al. 2012			1		INT	15	Behm et al. (2017) Cox et al. (2020) Moran et al. (2018) Pinho et al. (2024) Wu et al. (2023)	5					1
Mullane et al. 2017			1		INT	20	Collins, Booth, Duncan, Fawkner, and Niven (2019)	1		1
Müller 2019				1	cRCT	489	Neil-Sztramko et al. (2021)	1					1
Muntaner-mass and Palou 2017			1		INT	83	Cox et al. (2020)	1					1
Muntaner-Mas et al. 2017				1	RCT	80	Duncombe et al. (2022)	1					1
Muntaner-Mas et al. 2018	1				CSS	2518	Henriques-Neto et al. (2020)	1					1
Murgui, et al. 2016	1				CSS	698	De Meester et al. (2020)	1		1
Muros 2015				1	cRCT	135	Neil-Sztramko et al. (2021)	1					1
Murphy et al.27			1		INT	35	Braaksma et al. (2018)	1					1
Myer et al. 2005			1		INT	53	Behringer et al. (2010)	1					1
Nam SN 2011			1		INT	20	Lei & Jun (2022)	1					1
Nathan et al. 2017			1		INT	174	Moon et al. (2024)	1	1			1
Naylor et al. 2006				1	cRCT	237	Minatto et al. (2016)	1					1
Naylor et al. 2006				1	cRCT	237	Minatto et al. (2016)	1					1
Negra et al. 2016			1		INT	13	Behm et al. (2017) Collins, Booth, Duncan, and Fawkner (2019)	2	1			1	1
Nemet et al. 2011a				1	RCT	342	Szeszulski et al. (2019)	1					1
Nemet et al. 2011b				1	RCT	376	Szeszulski et al. (2019)	1					1
Racil et al. 2015			1		INT	NR	Pinho et al. (2024)	1					1
Neumark-Sztainer et al. 2003		1			LON	201	Craggs et al. (2011)	1					1
Neves et al. 2020			1		INT	40	Cibinello et al. (2023)	1					1
Newcomer et al. 1997		1			LON	96	Smith et al. (2019)	1					1
Nichols and Sanborn 2001			1		INT	16	Behringer et al. (2010) Wu et al. (2021)	2					1
Nicolai et al. 2020	1				CSS	290	Xu et al. (2024)	1	1
Racil et al. 2017			1		INT	NR	Pinho et al. (2024)	1					1
Nikolaos, 2015	1				CSS	22	Burton et al. (2023)	1				1
Nilsen 2020	1				CSS	108	Xin et al. (2020)	1	1			1
Nilsen 2020		1			LON	230	Liu, Li, Yuan, and Zhou (2023) Xin et al. (2020)	2	1			1
Ning et al. 2016	1				CSS	295	De Meester et al. (2020)	1		1
Ning et al. 2022	1				CSS	810	Xu et al. (2024)	1	1
Niven et al. 2007	1				CSS	208	Babic et al. (2014)	1			1
Nogueira et al. 2014			1		INT	151	Burns et al. (2018) Braaksma et al. (2018) García-Hermoso et al. (2020) Neil-Sztramko et al. (2021)	4					1
RAMSAY et al. 1994			1		INT	NR	Pinho et al. (2024)	1					1
Noonan et al. 2017	1				CSS	194	Henriques-Neto et al. (2020)	1					1
Noordstar et al. 2016		1			LON	292	De Meester et al. (2020)	1		1
Norambuena et al. 2021			1		INT	10	Zhang et al. (2024)	1	1
Nordstrom et al. 1996	1				CSS	44	Smith et al. (2019)	1					1
Nourry et al. 2005			1		INT	18	Bauer et al. (2022) Duncombe et al. (2022) Reyes-Amigo et al. (2017)	3					1
Noyes et al. 2012			1		INT	91	Behm et al. (2017)	1					1
Noyes et al. 2013			1		INT	62	Behm et al. (2017)	1					1
Nunez-Gaunaurd et al. 2013	1				CSS	86	Burton et al. (2023)	1	1			1
Resaland et al. 2018			1		INT	NR	Pinho et al. (2024)	1					1
O’Brien et al. 2016	1				CSS	85	Burton et al. (2023)	1	1			1
Okely et al. 2001a	1				CSS	2026	Burton et al. (2023) Lubans et al. (2010) Lang et al. (2018)	3	1			1
Okely et al. 2001b	1				CSS	1847	Burton et al. (2023) Holfelder and Schott (2014) Logan et al. (2015) Lubans et al. (2010)	4	1
Okely, Booth & Chey 2004	1				CSS	4363	Cattuzzo et al. (2016) Lubans et al. (2010)	2				1
Okely et al. 2017			1		INT	407	Moon et al. (2024)	1	1
Olesen et al. 2015 117	1				CSS	350	Bingham et al. (2016) Jones et al. (2020)	1	1
O’Neill et al. 2014	1				CSS	264	Figueroa and An (2017)	1	1
Ordóñez Dios 2019				1	cRCT	NR	Neil-Sztramko et al. (2021)	1					1
Ortega et al. 2008	1				CSS	472	Poitras et al. (2016)	1					1
Østergaard et al. 2013	1				CSS	1694	Smith et al. (2019) Henriques-Neto et al. (2020)	2					1
Roh et al. 2020			1		INT	NR	Pinho et al. (2024)	1					1
Ottevaere et al. 2011	1				CSS	2018	Poitras et al. (2016)	1					1
Ozmun et al. 1994			1		INT	16	Behringer et al. (2010) Behm et al. (2017) Pinho et al. (2024)	3					1
Pablos 2018				1	cRCT	158	Neil-Sztramko et al. (2021)	1					1
Seabra et al. 2016			1		INT	NR	Pinho et al. (2024)	1					1
Palmer et al. 2019				1	RCT	102	Li et al. (2022) Grady et al. (2025) Hassan et al. (2022) Wang and Zhou (2024)	4	1
Palmer et a;., 2020				1	RCT	46	Chen et al. (2024)	1	1
Pan et al. 2019				1	RCT	60	Hassan et al. (2022) McDonough et al. (2020)	2	1
Papaioannou et al. 2006		1			LON	882	Babic et al. (2014)	1			1
Paxton et al. 2004	1				CSS	63	Babic et al. (2014)	1			1
Paravidino et al. 2016				1	RCT	24	Zhou et al. (2024)	1					1
Park et al. 2017			1		INT	48	Peralta et al. (2020)	1					1
Park JM 2017			1		INT	40	Lei & Jun (2022)	1					1
Park TH 2009			1		INT	20	Lei & Jun (2022)	1					1
Park SK 2010			1		INT	24	Lei & Jun (2022)	1					1
Park, J. H., et al. 2012			1		INT	29	Li et al. (2024)	1					1
Park and Moon 2018				1	RCT	75	Woodforde et al. (2022)	1					1
Partavi, 2013				1	RCT	28	Zhao et al. (2023)	1					1
Pesce et al. 2013			1		INT	125	García-Hermoso et al. (2020)	1					1
Pesce et al. 2016				1	RCT	920	García-Hermoso et al. (2020)	1	1
Pate et al. 2006	1				CSS	3287	de Andrade Gonçalves et al. (2015)	1					1
Paulino et al. 2021				1	RCT	300	Zhou et al. (2024)	1					1
Pelclova et al. 2008	1				CSS	241	Peralta et al. (2020)	1					1
Pereira, 2015			1		INT	20	Moran et al. (2018)	1					1
Pereira, 2011	1				CSS	3699	Santos et al. (2023) Utesch et al. (2019)	2	1			1	1
Perry et al. 2002			1		INT	194	Minatto et al. (2016)	1					1
Pesce et al. 2013			1		INT	125	Minatto et al. (2016)	1					1
Pesta et al. 2014			1		INT	13	Behm et al. (2017)	1					1
Peterson et al. 2014	1				CSS	1421	Smith et al. (2019)	1					1
Tan et al. 2015			1		INT	NR	Pinho et al. (2024)	1					1
Pfeiffer et al. 2009	1				CSS	331	Carson et al. (2017)	1	1
Philpott et al. 2020	1				CSS	373	Burton et al. (2023)	1		1
Philpott et al. 2021				1	RCT	324	Burton et al. (2023)	1		1
Piazza et al. 2014				1	RCT	57	Behm et al. (2017) McDonough et al. (2020)	2					1
Pichardo et al. 2019	1				CSS	108	Burton et al. (2023)	1				1
Pieron et al. 1996			1		INT	1131	Dudley et al. (2011) García-Hermoso et al. (2020b)	2	1
Piek et al. 2006	1				CSS	265	De Meester et al. (2020)	1		1
Piéron et al. 1996			1		INT	7721	García-Hermoso et al. (2020)	1	1
Pikosky et al. 2002			1		INT	NR	Behm et al. (2017)	1					1
Pires et al. 2017	1				CSS	751	Henriques-Neto et al. (2020)	1					1
Vajda et al. 2007			1		INT	NR	Pinho et al. (2024)	1					1
Platvoet et al. 2016			1		INT	425	Moon et al. (2024)	1	1
Porter 1972				1	RCT	74	Carson et al. (2017) Timmons et al. (2012)	2	1
Potdevin et al. 2011			1		INT	23	Behm et al. (2017) Gäbler et al. (2018) Li et al. (2024)	3					1
Poulsen et al. 2011	1				CSS	116	Cattuzzo et al. (2016)	1				1
Weng et al. 2018			1		INT	NR	Pinho et al. (2024)	1					1
Prieske et al. 2016			1		INT	39	Behm et al. (2017)	1					1
Puder et al. 2011				1	RCT	652	Szeszulski at al. (2017) Grady et al. (2025) Garcia-Hermoso, Alonso-Martinez, Ramirez-Velez, and Izquierdo (2020) Hesketh et al. (2017) Pozuelo-Carrascosa et al. (2018) Sun and Chen (2024)	6	1				1
Pullen et al. 2022	1				CSS	224	Burton et al. (2023)	1				1
Qi et al. 2019				1	RCT	46	Villa-González et al. (2023)	1					1
Qin, 2018				1	RCT	60	Zhao et al. (2023)	1					1
Queiroz et al. 2014	1				CSS	182	Barnett et al. (2016)	1	1
Racil et al. 2013				1	RCT	34	Costigan et al. (2015) da Silva Bento. (2022)	2					1
Ignjatovic et al. 2012			1		INT	22	Moran et al. (2018)	1					1
Racil, G., et al. 2016			1		INT	68	Li et al. (2024) da Silva Bento. (2022) Duncombe et al. (2022)	3					1
Racil et al.2016				1	RCT	47	Duncombe et al. (2022) Wu et al. (2023) da Silva Bento. (2022)	3					1
Johnson et al. 2013			1		INT	32	Moran et al. (2018)	1					1
Skattebo et al. 2015			1		INT	16	Moran et al. (2018)	1					1
Sugimoto et al. 2014			1		INT	21	Moran et al. (2018)	1					1
Rainer & Jarvis, 2019	1				CSS	307	Liu et al. (2023a)	1				1
Ramírez et al. 2012				1	RCT	84	García-Hermoso et al. (2020)	1					1
Ramirez-Campillo, 2013			1		INT	38	Behm et al. (2017)	1					1
Ramirez-Campillo, 2014			1		INT	76	Behm et al. (2017) Li et al. (2024)	2					1
Ramirez-Campillo, 2015a			1		INT	12	Behm et al. (2017)	1					1
Ramirez-Campillo, 2015b			1		INT	16	Behm et al. (2017)	1					1
Ramirez-Campillo, 2015c			1		INT	2	Behm et al. (2017)	1					1
Raudsepp & Päll, 2006	1				CSS	133	Logan et al. (2015)	1	1
RAMIREZ-CAMPILLO R, et al. 2020			1		INT	38	Li et al. (2024)	1					1
Ramirez Lechuga et al. 2012			1		INT	84	Peralta et al. (2020)	1					1
Ramirez-Velez etal. 2022				1	RCT	95	Zhou et al. (2024)	1					1
Ramirez-Veléz et al. 2017	1				CSS	2877	Henriques-Neto et al. (2020)	1					1
Ramsay et al. 1990			1		INT	26	Behringer et al. (2010); Behm et al. (2017) Pinho et al. (2024)	3					1
Butte et al. 2007	1				CSS	897	Gralla et al. (2019) Poitras et al. (2016)	2					1
Ransdell et al. 2001			1		INT	14	Babic et al. (2014)	1			1
Raudsepp & Jurimae 1996	1				CSS	77	Smith et al. (2019)	1					1
Raudseep et al. 2002	1				CSS	253	Babic et al. (2014)	1			1
Raustorp et al. 2005		1			LON	549	Babic et al. (2014)	1			1
Martínez-Gómez et al. 2010	1				CSS	1808	Gralla et al. (2019) Poitras et al. (2016)	2	1				1
Raustorp et al. 2009		1			LON	77	Babic et al. (2014)	1			1
Ruiz et al. 2006	1				CSS	780	Gralla et al. (2019) Poitras et al. (2016)	2					1
Reed et al. 2004	1				CSS	217	Holfelder and Schott (2014)	1	1
Reed et al. 2008				1	cRCT	268	Braaksma et al. (2018) Burns et al. (2018) Pozuelo-Carrascosa et al. (2018) Minatto et al. (2016) Neil-Sztramko et al. (2021)	5					1
Reed et al. 2013			1		INT	470	Minatto et al. (2016) Peralta et al. (2020) García-Hermoso et al. (2020)	3					1
Reeves et al. 1999	1				CSS	51	Cattuzzo et al. (2016) Lubans et al. (2010)	2	1			1
Reilly et al. 2006				1	RCT	545	Timmons et al. (2012) Chen et al. (2024) Engel et al. (2018) Grady et al. (2025) Van Capelle et al. (2017) Zeng et al. (2017)	6	1
Dencker et al. 2007	1				CSS	226	Gralla et al. (2019)	1					1
Rengasamy et al. 2014			1		INT	173	Peralta et al. (2020)	1					1
Resaland et al. 2011			1		INT	188	Burns et al. (2018)	1					1
Resaland 2016				1	cRCT	NR	Neil-Sztramko et al. (2021)	1					1
Dencker et al. 2008	1				CSS	225	Gralla et al. (2019)	1					1
Reuter 2003			1		INT	133	Behringer et al. (2010)	1					1
Rexen et al. 2015			1		INT	1247	García-Hermoso et al. (2020)	1	1				1
Rey, 2017				1	RCT	47	Wu et al. (2021)	1					1
Reyes et al. 2019		1			LON	344	Barnett et al. (2022)	1	1
Rhea et al. 2008			1		INT	32	Behm et al. (2017)	1					1
Rians et al. 1987			1		INT	26	Behringer et al. (2011)	1	1				1
Richards, 2014				1	RCT	1334	Wu et al. (2021)	1					1
Richter, Tietjens, Ziereis, Querfurth, & Jansen 2016			1		INT	22	Zamorano-Garcia, Infantes-Paniagua, Cuevas-Campos, and Fernandez-Bustos (2023)	1			1
Ridgway 2009		1			LON	7736	Øglund et al. (2015)	1	1
Rigoli et al. 2021	1				CSS	93	Burton et al. (2023) De Meester et al. (2020)	2		1
Riviere et al. 2017			1		INT	13	Behm et al. (2017)	1					1
Rizzo et al. 2007	1				CSS	529	Poitras et al. (2016)	1					1
Roach et al. 2018				1	CRCT	51	Chen et al. (2024) Wang and Zhou (2024)	2	1
Robbins et al. 2012				1	RCT	53	Minatto et al. (2016)	1					1
Robbins 2018				1	cRCT	150	Neil-Sztramko et al. (2021)	1					1
Roberts et al. 2012	1				CSS	4650	Cattuzzo et al. (2016)	1				1
Robinson & Goodway 2009				1	RCT	117	Chen et al. (2024) Hassan et al. (2022) Wang and Zhou (2024) Van Capelle et al. (2017) Zeng et al. (2017)	5	1
Robinson, 2011	1				CSS	119	De Meester et al. (2020)	1		1
Robinson et al. 2012	1				CSS	34	De Meester et al. (2020) Figueroa and An (2017) Holfelder and Schott (2014) Logan et al. (2015) Xin et al. (2020)	5	1	1
Robinson et al. 2016				1	RCT	113	Li et al. (2022)	1	1
Denton et al. 2013	1				CSS	135	Gralla et al. (2019)	1					1
Rocha et al. 2016			1		INT	33	Sinclair et al. (2023) Li et al. (2022)	2	1
Rodriguez-Rosell et al. 2016				1	RCT	30	Behm et al. (2017) Wu et al. (2021)	2					1
Rogers et al. 2018	1				CSS	173	Burton et al. (2023) De Meester et al. (2020)	2		1
Ekelund et al. 2007	1				CSS	1008	Gralla et al. (2019)	1					1
Martínez-Gómez et al. 2009	1				CSS	202	Gralla et al. (2019)	1					1
Ropero et al. 2014	1				CSS	6829	Henriques-Neto et al. (2020)	1					1
Rosas 2016			1		INT	21	Behm et al. (2017)	1					1
Roscoe 2019	1				CSS	185	Xin et al. (2020)	1	1
Rosenkranz et al. 2012				1	RCT	16	Pinho et al. (2024) Reyes-Amigo et al. (2017)	2					1
Roth et al. 2015				1	RCT	709	Engel et al. (2018) Garcia-Hermoso, Alonso-Martinez, Ramirez-Velez, and Izquierdo (2020) Grady et al. (2025) Van Capelle et al. (2017)	4	1				1
Rowland et al. 1996			1		INT	31	Poitras et al. (2016)	1					1
Rudd et al. 2017			1		INT	333	Moon et al. (2024) Lorås (2020)	2	1
Rudd et al. 2017				1	RCT	113	Moon et al. (2024) Lorås (2020)	2	1
Rudisill et al. 1993	1				CSS	218	De Meester et al. (2020) Lubans et al. (2010)	2	1	1		1
Martínez-Gómez et al. 2010	1				CSS	192	Gralla et al. (2019)	1					1
Ruiz et al. 2010	1				CSS	1820	Smith et al. (2019)	1					1
Ruiz et al. 2011	1				CSS	2200	Poitras et al. (2016)	1					1
Ruiz-Hermosa et al. 2018	1				CSS	2518	Henriques-Neto et al. (2020)	1					1
Rutkauskaitė et al. 2011	1				CSS	155	Smith et al. (2019)	1					1
Ryan et al. 2018	1				CSS	130	Burton et al. (2023)	1				1
Ryom et al. 2022			1		INT	1122	Clemente et al. (2022) Wu et al. (2023)	2					1
Sääkslahti et al. 1999	1				CSS	105	Carson et al. (2017) Figueroa and An (2017)	2	1
Saavedra et al. 2014	1				CSS	351	Poitras et al. (2016)	1					1
Sacchetti et al. 2013				1	RCT	497	Errisuriz et al. (2018) García-Hermoso et al. (2020) Smith et al. (2019)	3					1
Sadres et al. 2001			1		INT	49	Behringer et al. (2010) Behm et al. (2017) Villa-González et al. (2023)	3					1
Moore et al. 2013	1				CSS	285	Gralla et al. (2019)	1					1
Saidi et al. 2019			1		INT	17	Zhou et al. (2024)	1					1
Saidi et al. 2020				1	RCT	16	Zhou et al. (2024)	1					1
Sailors and Berg 1987			1		INT	11	Behringer et al. (2010)	1					1
Salavat et al. 2017			1		INT	5	Zhang et al. (2024)	1	1
Salem et al. 2012				1	RCT	40	Zeng et al. (2017)	1	1
Sallis et al. 1993	1				CSS	347	Bingham et al. (2016)	1	1
Sallis et al. 1993	1				CSS	528	Smith et al. (2019)	1					1
Sallis et al. 1997				1	RCT	955	Burns et al. (2018) García-Hermoso et al. (2020) Graham et al. (2022) Errisuriz et al. (2018) Minatto et al. (2016)	5	1				1
Salminen et al. 1993	1				CSS	76	Smith et al. (2019)	1					1
Salmon et al. 2008				1	RCT	311	Dudley et al. (2011) McDonough et al. (2020)	2	1
Radtke et al. 2013	1				CSS	52	Gralla et al. (2019)	1					1
Sandbakk et al. 2011			1		INT	15	Costigan et al. (2015)	1					1
Sander et al. 2013			1		INT	134	Behm et al. (2017) Collins, Booth, Duncan, and Fawkner (2019)	2	1				1
Santos, 2008				1	RCT	25	Wu et al. (2021)	1					1
Santos, 2011				1	RCT	24	Wu et al. (2021)	1					1
Santos, A., et al. 2011			1		INT	67	Li et al. (2024) Wu et al. (2023) Moran et al. (2018)	3					1
Tanha et al. 2011	1				CSS	223	Gralla et al. (2019)	1					1
Santos and Janeira, 2012			1		INT	29	Behm et al. (2017) Behringer et al. (2011)	2	1				1
Santos et al. 2014	1				CSS	2506	Poitras et al. (2016)	1					1
Sarabia et al. 2015			1		INT	11	Behm et al. (2017)	1					1
Saraiva et al. 2013	1				CSS	367	Cattuzzo et al. (2016)	1				1
Scarpa & Nart, 2012	1				CSS	394	Babic et al. (2014)	1			1
Scheffler et al. 2007			1		INT	127	Veldman et al. (2021)	1	1
Schempp et al. 1983		1			LON	208	De Meester et al. (2020)	1		1
Schmidt et al. 2015				1	RCT	181	García-Hermoso et al. (2020)	1					1
Schmutz et al. 2017	1				CSS	394	Jones et al. (2020)	1	1
Schmutz et al. 2018		1			LON	498	Barnett et al. (2022) Jones et al. (2020)	2	1
Schmutz et al. 2020	1	1			CSS/LON	550	Xin et al. (2020) Xu et al. (2024)	2	1
Schneider et al. 2007			1		INT	146	Minatto et al. (2016)	1					1
Schofield et al. 2009	1				CSS	415	Poitras et al. (2016)	1					1
Schranz et al. 2014				1	RCT	56	Collins, Booth, Duncan, Fawkner, and Niven (2019)	1		1
Schuengel et al. 2006		1			LON	80	De Meester et al. (2020)	1		1
Schweid et al. 1962			1		INT	48	Behringer et al. (2010)	1					1
Adab et al. 2018			1		INT	NR	Graham et al. (2022)	1	1
Seibert 2019				1	cRCT	NR	Neil-Sztramko et al. (2021)	1					1
Seljebotn 2019				1	cRCT	NR	Neil-Sztramko et al. (2021)	1					1
Sekulic et al. 2006		1			LON	98	Gutierrez-Garcia et al. (2018)	1					1
Serbescu et al. 2006				1	RCT	370	Braaksma et al. (2018) Pozuelo-Carrascosa et al. (2018) Sun et al. (2013)	3					1
Sewall and Micheli, 1986			1		INT	10	Behm et al. (2017)	1					1
Shaibi et al. 2006			1		INT	33	Behringer et al. (2010) Pinho et al. (2024)	2					1
Shapiro and Dummer, 1998	1				CSS	25	De Meester et al. (2020)	1		1
Sheehan et al. 2012				1	cRCT	65	Oppici et al. (2022) Comeras-Chueca et al. (2021) Norris et al. (2016)	3	1				1
Sheehan et al. 2013				1	RCT	61	Comeras-Chueca et al. (2021) Oppici et al. (2022) Norris et al. (2016)	3	1				1
Sheehan & Katz 2013				1	RCT	64	Liu et al. (2020) McDonough et al. (2020)	2	1				1
Sheehan & Katz 2012				1	RCT	67	Liu et al. (2020) McDonough et al. (2020)	2	1				1
Shephard and Lavallée, 1993			1		INT	546	García-Hermoso et al. (2020)	1					1
Shephard and Lavallée, 1994			1		INT	546	García-Hermoso et al. (2020)	1					1
Shields et al. 1985			1		INT	52	Behringer et al. (2010)	1					1
Shin GS 2006			1		INT	20	Lei & Jun (2022)	1					1
Shore et al. 2014			1		INT	92	Poitras et al. (2016)	1	1				1
Shriver et al. 2011	1				CSS	237	Smith et al. (2019)	1					1
Siegel et al. 1989			1		INT	96	Behringer et al. (2010) Behm et al. (2017) Villa-González et al. (2023) Moran et al. (2018)	4					1
Siegler et al. 2003			1		INT	34	Behringer et al. (2011)	1	1
Sigmundsson & Hopkins, 2010	1		1		INT	38	Carson et al. (2017) Sinclair et al. (2023) Santos et al. (2023) Veldman et al. (2021)	4	1
Silva 2011	1				CSS	1622	Larouche et al. (2014)	1					1
Silva et al. 2013	1				CSS	310	Poitras et al. (2016)	1					1
Silva-Moya et al. 2022			1		INT	45	Lin et al. (2022)	1				1
Silveira et al. 2018			1		INT	357	Moon et al. (2024)	1	1
Sindic et al. 2021			1		INT	72	Lin et al. (2022)	1				1
Singh et al. 2006				1	cRCT	1053	Minatto et al. (2016)	1					1
Singh et al. 2007				1	cRCT	1053	Minatto et al. (2016)	1					1
Sit et al. 2019				1	RCT	131	Hassan et al. (2022) McDonough et al. (2020) Rico-González (2023)	3	1
Barnes et al. 2015			1		INT	NR	Graham et al. (2022)	1	1
Breslin et al. 2019			1		INT	NR	Graham et al. (2022)	1	1
Skowrońsk i et al. 2019			1		INT	31	Moon et al. (2024)	1	1
Skurvydas et al. 2010			1		INT	13	Behm et al. (2017)	1					1
Skurvydas and Brazaitis, 2010			1		INT	13	Behm et al. (2017)	1					1
Slawta et al. 2008			1		INT	166	Beets et al. (2009)	1					1
Slykerman et al. 2016	1				CSS	109	Liu, Li, Yuan, and Zhou (2023)	1	1
Smart et al. 2012	1				CSS	222	Babic et al. (2014)	1			1
Smith et al. 2010	1				CSS	1435	Smith et al. (2019)	1					1
Smith et al. 2015		1			LON	4879	Barnett et al. (2022)	1	1
Smith et al. 2016				1	RCT	361	Burton et al. (2023)	1	1			1
Smith et al. 2018	1				CSS	548	Burton et al. (2023)	1				1
Sohnlein et al. 2014			1		INT	12	Behm et al. (2017)	1					1
Sollerhed and Ejlertsson 2008			1		INT	132	Burns et al. (2018) Errisuriz et al. (2018) García-Hermoso et al. (2020)	3	1				1
Sommerfield et al. 2022	1				CSS	104	Burton et al. (2023)	1				1
Song JK 2013			1		INT	19	Lei & Jun (2022) Pinho et al. (2024) Wu et al. (2023)	3					1
Song et al. 2014			1		INT	62	Zhang et al. (2024)	1	1
Southall 2004	1				CSS	142	Lubans et al. (2010) Cattuzzo et al. (2016)	2	1	1		1
Spessato; Gabbard; Valentini 2013	1				CSS	264	Cattuzzo et al. (2016) De Meester et al. (2020)	2		1		1
Sperlich et al. 2011			1		INT	19	Costigan et al. (2015)	1					1
Standage et al. 2012	1				CSS	494	Babic et al. (2014)	1			1
Steele et al. 2017			1		INT	33	Behm et al. (2017)	1					1
Stein et al. 2007	1				CSS	8670	Babic et al. (2014)	1			1
Stenevi-Lundgren et al. 2009			1		INT	103	Smith et al. (2019)	1					1
St Laurent, 2018				1	RCT	28	Wu et al. (2021)	1					1
Stock et al. 2007			1		INT	383	Minatto et al. (2016)	1					1
Jago et al. 2014			1		INT	NR	Graham et al. (2022)	1	1				1
Stodden et al. 2014	1				CSS	456	Cattuzzo et al. (2016) Utesch et al. (2019)	2				1
Strand & Reeder, 1993	1				CSS	55	Peralta et al. (2020)	1					1
Suchert 2015				1	cRCT	1162	Neil-Sztramko et al. (2021)	1					1
Jago et al. 2019			1		INT	NR	Graham et al. (2022)	1	1				1
Sun et al.2011				1	RCT	93	Sun et al. (2013) Wu et al. (2023)	2					1
Surana et al. 2019				1	RCT	24	Zhang et al. (2024)	1	1
Martin and Murtagh 2017			1		INT	NR	Graham et al. (2022)	1	1				1
Szymanski et al. 2004				1	RCT	43	Behringer et al. (2010) Wu et al. (2021)	2					1
Szymanski, 2007				1	RCT	49	Behm et al. (2017) Wu et al. (2021)	2					1
Taber et al. 2014			1		INT	1019	Zhou et al. (2024)	1					1
Taddonio et al. 1966			1		INT	54	Behringer et al. (2011)	1	1
Tadiotto et al. 2023			1		INT	52	Zhou et al. (2024)	1					1
Tadiotto et al. 2021	1				CSS	62	Burton et al. (2023)	1				1
Salmon et al. 2016			1		INT	NR	Graham et al. (2022)	1	1
Sutherland et al. 2017			1		INT	NR	Graham et al. (2022)	1	1
Tanaka et al. 2012	1				CSS	136	Bingham et al. (2016) Smith et al. (2019)	2	1				1
Weber et al. 2017			1		INT	NR	Graham et al. (2022)	1	1
Tarp 2016				1	cRCT	NR	Neil-Sztramko et al. (2021)	1					1
Taylor et al. 2018				1	RCT	115	Burns et al. (2018) Graham et al. (2022)	2	1				1
Teixera Costa et al. 2015			1		INT	95	Lorås (2020)	1	1
Telford et al. 2012		1			LON	620	García-Hermoso et al. (2020) Graham et al. (2022)	2					1
Telford et al. 2013		1			LON	790	Poitras et al. (2016)	1	1
Temple et al. 2014	1				CSS	74	Barnett et al. (2016)	1	1
Temple 2016	1				CSS	74	Xin et al. (2020)	1	1
Teng et al. 2008			1		INT	12	Behm et al. (2017)	1					1
Teixeira Costa et al. 2015				1	RCT	324	Carson et al. (2017)	1	1
Thivel et al. 2011				1	RCT	457	Braaksma et al. (2018) Burns et al. (2018) Neil-Sztramko et al. (2021) Pozuelo-Carrascosa et al. (2018) Sun et al. (2013)	5					1
Thomas et al. 2009			1		INT	12	Behm et al. (2017)	1					1
Tian et al. 2014	1				CSS	108	Smith et al. (2019)	1					1
Tietjens et al. 2018	1				CSS	27	De Meester et al. (2020)	1		1
Tittlbach et al. 2011	1				CSS	2291	Smith et al. (2019)	1					1
Tjønna et al. 2009				1	RCT	54	Costigan et al. (2015)	1					1
Toftager et al. 2011				1	cRCT	1348	Minatto et al. (2016) Neil-Sztramko et al. (2021)	2					1
Toftegaard-stoeckel et al. 2010	1				CSS	646	De Meester et al. (2020)	1		1
Torbeyns 2017				1	RCT	NR	Neil-Sztramko et al. (2021)	1					1
Tortella et al. 2016				1	cRCT	110	Johnstone et al. (2018) Li et al. (2022)	2	1
Tortella et al. 2022				1	RCT	105	Chen et al. (2024)	1	1
Toseeb et al. 2014		1			LON	736	Poitras et al. (2016)	1	1
Trajkovi et al. 2020				1	RCT	105	Clemente et al. (2022) Wu et al. (2023)	2					1
Trajkovic et al.2020a				1	RCT	107	Wu et al. (2023)	1					1
Trajkovic et al.2021				1	RCT	42	Wu et al. (2023)	1					1
Tran et al. 2015			1		INT	10	Behm et al. (2017)	1					1
Trecroci et al. 2015				1	RCT	24	Zhao et al. (2023)	1					1
Trevino et al. 2004				1	cRCT	1419	Braaksma et al. (2018) Neil-Sztramko et al. (2021)	2					1
Trost et al. 2021				1	RCT	34	Chen et al. (2024)	1	1
Trudeau et al. 2009		1			LON	57	Smith et al. (2019)	1					1
True et al. 2017	1				CSS	411	De Meester et al. (2020)	1		1
Truter, Pienaar & DuToit 2012	1				CSS	280	Cattuzzo et al. (2016)	1				1
Tsapsakidou et al. 2014	1				CSS	100	Barnett et al. (2016)	1	1
Tsolakis et al. 2000			1		INT	19	Behringer et al. (2010)	1					1
Tsolakis et al. 2004			1		INT	19	Behringer et al. (2010) Behm et al. (2017) Pinho et al. (2024)	3					1
Tsuda 2019	1				CSS	72	Xin et al. (2020)	1	1
Tunar et al. 2012			1		INT	31	Cibinello et al. (2023)	1					1
Turner et al. 2013	1				CSS	42	De Meester et al. (2020)	1		1
Tveter & Holm 2010	1				CSS	341	Cattuzzo et al. (2016) Utesch et al. (2019)	2				1
Tzetzis and Kourtessis. 2002				1	RCT	NR	Hassan et al. (2022)	1	1
Urrutia-Gutierrez et al. 2017	1				CSS	970	De Meester et al. (2020)	1		1
Tan et al. 2017				1	RCT	104	Garcia-Hermoso, Ezzatvar, Ramirez-Velez, Olloquequi, and Izquierdo (2021) Pozuelo-Carrascosa et al. (2018) Szeszulski et al. (2019) Wu et al. (2023)	4					1
Metcalf et al. 2020		1			LON	439	Garcia-Hermoso, Ezzatvar, Ramirez-Velez, Olloquequi, and Izquierdo (2021)	1					1
Vale et al. 14	1				CSS	245	Bingham et al. (2016)	1	1
Valter-Filho et al. 2014	1				CSS	1555	Smith et al. (2019)	1					1
Vameghi, Shams, Dehkordi 2013a	1				CSS	400	Cattuzzo et al. (2016)	1				1
Vameghi, Shams, Dehkordi 2013b	1				CSS	600	Cattuzzo et al. (2016)	1				1
van Beurden et al. 2003				1	RCT	1045	Dudley et al. (2011) García-Hermoso et al. (2020)	2	1
van Biljon et al. 2018			1		INT	109	Bauer et al. (2022) Duncombe et al. (2022) Eather et al. (2022)	3					1
van Biljon et al. 2018			1		INT	109	Duncombe et al. (2022)	1					1
van der Fels et al. 2020				1	RCT	891	McDonough et al. (2020) Rico-González (2023)	2	1				1
Van Rossum and Vermeer, 1990	1				CSS	128	De Meester et al. (2020)	1		1
Van Tittelboom et al. 2023			1		INT	36	Zhang et al. (2024)	1	1
Vandendriessche et al. 2011	1				CSS	613	Cattuzzo et al. (2016) Utesch et al. (2019)	2				1
Vandendriessche et al. 2012	1				CSS	1955	Barnett et al. (2016)	1	1
Reisberg et al. 2020		1			LON	200	Garcia-Hermoso, Ezzatvar, Ramirez-Velez, Olloquequi, and Izquierdo (2021)	1					1
Vandongen et al. 1995				1	RCT	1147	Minatto et al. (2016) Pozuelo-Carrascosa et al. (2018) Sun et al. (2013)	3					1
Vandorpe et al. 2012		1			LON	371	Barnett et al. (2016) Holfelder and Schott (2014)	2	1
Vedul-Kjelsas et al. 2012	1				CSS	67	Burton et al. (2023) Utesch et al. (2019)	2				1
Veldman et al. 2016				1	RCT	78	Li et al. (2022)	1	1
Veldman et al. 2017				1	RCT	54	Li et al. (2022) Chen et al. (2024)	2	1
Veldman et al. 2018	1				CSS	284	Liu, Li, Yuan, and Zhou (2023)	1	1
Velez et al. 2010			1		INT	28	Behm et al. (2017) Collins, Booth, Duncan, Fawkner, and Niven (2019) Wu et al. (2023)	3		1			1
Venetsanou & Kambas, 2004			1		INT	66	Carson et al. (2017) Timmons et al. (2012) Chen et al. (2024) McDonough et al. (2020) Van Capelle et al. (2017)	5	1
Venetsanou & Kambas, 2017		1			LON	106	Barnett et al. (2022)	1	1
Guerra et al. 2019			1		NR	24	Garcia-Banos et al. (2020)	1					1
Vernadakis et al. 2015				1	RCT	66	Comeras-Chueca et al. (2021) Hassan et al. (2022) Liu et al. (2020) Norris et al. (2016) Oppici et al. (2022) Veldman et al. (2021)	6	1
Verstraete et al. 2007				1	cRCT	111	Poitras et al. (2016) Pozuelo-Carrascosa et al. (2018) Errisuriz et al. (2018)	3	1				1
Vicia na et al. 2013				1	RCT	75	Villa-González et al. (2023)	1					1
Videira-Silva et al. 2022			1		INT	105	Zhou et al. (2024)	1					1
Lubans et al. 2009			1		NR	83	Garcia-Banos et al. (2020)	1					1
Vierling et al. 2007	1				CSS	239	Babic et al. (2014)	1			1
Radnor et al. 2017			1		NR	80	Garcia-Banos et al. (2020)	1					1
Villa-Gonzalez et al. 2015	1				CSS	494	Henriques-Neto et al. (2020) Smith et al. (2019)	2					1
Villa-González et al. 2017			1		INT	251	Henriques-Neto et al. (2020)	1					1
Butcher et al. 2001		1			LON	705	Craggs et al. (2011)	1			1
Vom Heede et al. 2007			1		INT	60	Behringer et al. (2011)	1	1
Voss 2010	1				CSS	6085	Larouche et al. (2014) Lubans et al. (2011)	2					1
Voss et al. 2014	1				CSS	1630	Smith et al. (2019)	1					1
Wagner et al. 1997			1		INT	80	Behringer et al. (2011)	1	1
Wagner et al. 2016		1			LON	940	Barnett et al. (2022)	1	1
Walaszek et al. 2017		1			LON	24	Gutierrez-Garcia et al. (2018)	1					1
Walther et al.2009				1	cRCT	182	Minatto et al. (2016) Neil-Sztramko et al. (2021) Pozuelo-Carrascosa et al. (2018) Sun et al. (2013) Wu et al. (2023)	5					1
Wang & Biddle, 2001	1				CSS	2510	Babic et al. (2014)	1			1
Wang et al. 2002	1				CSS	824	Babic et al. (2014)	1			1
Wang 2008				1	cRCT	NR	Neil-Sztramko et al. (2021)	1					1
Wang et al. 2010	1				CSS	984	Babic et al. (2014)	1			1
Wang et al. 2018			1		RCT	40	Clemente et al. (2022) Hui et al. (2024)	2					1
Wang et al. 2020	1				CSS	179	Xu et al. (2024)	1	1
Wang et al. 2020			1		INT	NR	Hui et al. (2024)	1				1
Wang et al. 2021			1		INT	NR	Hui et al. (2024)	1				1
Wasenius et al. 2018				1	cRCT	215	Li et al. (2022) Chen et al. (2024)	2	1
Weakley et al. 2017			1		INT	35	Behm et al. (2017)	1					1
Carver et al. 2010		1			LON	1215	Craggs et al. (2011)	1			1
Webster et al. 2019		1			LON	126	Jones et al. (2020) Liu, Li, Yuan, and Zhou (2023) Xin et al. (2020) Xu et al. (2024)	4	1
Weeks and Beck. 2012			1		INT	46	Cox et al. (2020)	1					1
Weeks et al. 2008				1	RCT	99	García-Hermoso et al. (2020)	1					1
Wei & Wei, 2016			1		INT	20	Hui et al. (2024)	1				1
Welk et al. 2003	1				CSS	994	Babic et al. (2014)	1			1
Welk & Schaben, 2004			1		INT	25	Babic et al. (2014)	1			1
Weltman et al. 1986			1		INT	26	Behm et al. (2017); Behringer et al. (2010) Behringer et al. (2011) Collins, Booth, Duncan, and Fawkner (2019)	4	1				1
Wen et al. 2021				1	RCT	71	Wang and Zhou (2024)	1	1
Davison et al. 2007		1			LON	221	Craggs et al. (2011)	1			1
Westcott et al. 2015			1		INT	112	Woodforde et al. (2022)	1					1
Weston et al. 2015			1		INT	20	Gäbler et al. (2018)	1					1
Weston et al. 2016			1		INT	101	Duncombe et al. (2022)	1					1
Wijtzes et al. 2013	1				CSS	347	Bingham et al. (2016) Øglund et al. (2015)	2	1
Wiles et al. 2012	1				CSS	5980	Poitras et al. (2016)	1	1
Williams et al. 2000				1	RCT	45	Duncombe et al. (2022)	1					1
Williams et al. 2008	1				CSS	198	Bingham et al. (2016) Carson et al. (2017) Figueroa and An (2017) Holfelder and Schott (2014) Jones et al. (2020) Logan et al. (2015) Lubans et al. (2010) Xin et al. (2020) Xu et al. (2024)	9	1			1
Winn et al. 2021				1	RCT	221	Zhou et al. (2024)	1					1
Winwood and Buckley. 2017			1		INT	62	Cox et al. (2020)	1					1
Winwood, 2019				1	RCT	39	Wu et al. (2021) Wu et al. (2023)	2					1
Witzke and Snow, 2000			1		INT	25	Behm et al. (2017)	1					1
Wong et al. 2008			1		INT	24	Behm et al. (2017) Graham et al. (2022) Li et al. (2024) Wu et al. (2023)	4	1				1
Woods et al. 1992	1				CSS	94	Smith et al. (2019)	1					1
Woods et al. 2018	1				CSS	44	Burton et al. (2023)	1				1
Wright et al. 2015			1		INT	NR	Hui et al. (2024)	1				1
Wrotniak et al. 2006	1				CSS	65	Holfelder and Schott (2014)	1	1
Wu 2015				1	RCT	80	Li et al. (2022)	1	1
Wu et al. 2015			1		INT	40	Hui et al. (2024)	1				1
Xia et al. 2019			1		INT	NR	Hui et al. (2024)	1				1
Xiong et al. 2019				1	RCT	60	Liu et al. (2020)	1					1
Xu et al. 2021			1		INT	131	Hui et al. (2024)	1				1
Yameng et al. 2019	1				CSS	201	Liu et al. (2023a)	1				1
Yamin et al. 2021	1				CSS	304	Liu et al. (2023a)	1				1
Yang 2017				1	RCT	120	Li et al. (2022)	1	1
Garcia et al. 1998		1			LON	132	Craggs et al. (2011)	1			1
Yao, 2011				1	RCT	32	Zhao et al. (2023)	1					1
Ye et al. 2018			1		INT	261	Comeras-Chueca et al. (2021) Oppici et al. (2022) Wu et al. (2023)	3	1				1
Ye et al. 2019				1	RCT	81	Comeras-Chueca et al. (2021)	1					1
Yildiz et al. 2018			1		INT	28	Zhang et al. (2024)	1	1
Yin et al. 2005a				1	RCT	1153	Beets et al. (2009)	1					1
Yin et al. 2005b				1	RCT	278	Beets et al. (2009)	1					1
Yin et al. 2012			1		INT	423	Engel et al. (2018) Hesketh et al. (2017) Chen et al. (2024) Van Capelle et al. (2017)	4	1
Yin et al. 2012				1	RCT	400	Pozuelo-Carrascosa et al. (2018)	1					1
Yohei, 2013				1	RCT	94	Wu et al. (2021)	1					1
Young et al. 2006				1	RCT	221	Minatto et al. (2016)	1					1
Young et al. 2014	1				CSS	4661	Poitras et al. (2016)	1	1
Viira et al. 2003		1			LON	197	Craggs et al. (2011)	1			1
Yu et al. 2016			1		INT	84	De Meester et al. (2020)	1		1
Yu et al. 2016	1				CSS	130	De Meester et al. (2020)	1		1
Yuktasir and Tuncel 1998			1		INT	47	Behringer et al. (2010)	1					1
Yun and Ullrich, 1997	1				CSS	109	De Meester et al. (2020)	1		1
Zahner et al. 2009	1				CSS	438	Smith et al. (2019)	1					1
Zakas et al61 2004			1		INT	35	Behringer et al. (2010)	1					1
Zaqout et al. 2016		1			LON	4903	Smith et al. (2019)	1					1
Zask et al. 2012				1	RCT	31	Zeng et al. (2017)	1	1
Zha et al. 2018				1	RCT	39	Wang and Zhou (2024)	1	1
Zhang et al. 2011			1		INT	286	Babic et al. (2014)	1			1
Zhang et al. 2015	1				CSS	288	De Meester et al. (2020)	1		1
Zhang, 2019				1	RCT	60	Zhao et al. (2023)	1					1
Zhang et al. 2021	1				CSS	562	Xu et al. (2024)	1	1
Zhao et al. 2020			1		INT	60	Hui et al. (2024)	1				1
Zhao, 2021				1	RCT	30	Zhao et al. (2023)	1					1
Santos et al. 2012			1		INT	42	Collins, Booth, Duncan, and Fawkner (2019) Gäbler et al. (2018) Garcia-Banos et al. (2020) Li et al. (2024) Wu et al. (2023) Wu et al. (2021) Behm et al. (2017)	7					1
Zheng et al. 2022			1		INT	NR	Hui et al. (2024)	1				1
Saeterbakken et al. 2010			1		INT	NR	Collins, Booth, Duncan, and Fawkner (2019)	1	1
Zhou et al. 2016				1	RCT	143	Wang and Zhou (2024)	1	1
Zhou 2019				1	cRCT	NR	Neil-Sztramko et al. (2021)	1					1
Zhou et al. 2022			1		INT	120	Hui et al. (2024)	1				1
Zhou et al. 2021			1		INT	NR	Hui et al. (2024)	1				1
Ziviani et al. 2009	1				CSS	124	Holfelder and Schott (2014)	1	1
Zou et al. 2016			1		INT	84	Hui et al. (2024)	1				1
Zouita et al. 2016			1		INT	52	Collins, Booth, Duncan, and Fawkner (2019)	1	1
Zuvela & Kezic Krstulovic, 2016	1				CSS	90	Liu et al. (2023a)	1				1
SUBTOTALS	366	106	516	364		1.14839e+06		1.50931	426	102	74	100	937
UNIQUE	1344
TOTAL (NB: LON+CSS co-occur)	1352
	0.27071	0.0784024	0.381657	0.269231

## Sheet: MC-PA
Article	Cross-sectional design	Longi-tudinal design	Inter-vention design	(c)RCT	Study design	No. of participants	Cited by reviews	Cited by # reviews
Aadland et al. 2017				1	RCT	123	McDonough et al. (2020)	1
Abessa et al. 2019				1	RCT	339	Chen et al. (2024)	1
Abd-Elfattah et al. 2022				1	RCT	66	Zhang et al. (2024)	1
Abusleme-Allimant et al. 2023				1	RCT	34	Wang and Zhou (2024)	1
Adamo et al. 2016				1	cRCT	83	Johnstone et al. (2018) Li et al. (2022) Chen et al. (2024) Van Capelle et al. (2017) Engel et al. (2018) Zeng et al. (2017)	6
Adamo et al. 2017				1	RCT	215	Grady et al. (2025)	1
Ahl et al. 2005			1		INT	14	Zhang et al. (2024)	1
Aivazidis et al. 2019				1	RCT	140	Grady et al. (2025)	1
Alberga et al. 2016			1		RCT	304	Collins, Booth, Duncan, and Fawkner (2019) Li et al. (2024)	2
Alhassan et al. 2012			1		INT	78	Hesketh et al. (2017)	1
Alhassan et al. 2012				1	RCT	114	Chen et al. (2024) Figueroa and An (2017) Grady et al. (2025) Li et al. (2022) Sun and Chen (2024) Van Capelle et al. (2017)	6
Annesi et al. 2013				1	cRCT	275	Hesketh et al. (2017)	1
Annesi et al. 2013				1	cRCT	885	Hesketh et al. (2017)	1
Annesi et al. 2013				1	cRCT	338	Hesketh et al. (2017)	1
Ansa et al. 2020			1		INT	10	Zhang et al. (2024)	1
Antunes et al. 2016		1			LON	158	Barnett et al. (2022)	1
Athanasiou et al. 2006			1		INT	20	Behringer et al. (2010) Behringer et al. (2011)	2
Bardid et al. 2013				1	RCT	93	Hassan et al. (2022) Wang and Zhou (2024)	2
Barnett et al. 2008		1			LON	928	Babic et al. (2014) De Meester et al. (2020) Lubans et al. (2010) Cattuzzo et al. (2016) Holfelder and Schott (2014)	5
Barnett, Van Beurden, Morgan, Brooks, Beard 2008			1		INT	928	Cattuzzo et al. (2016) Lubans et al. (2010)	2
Barnett et al. 2009a		1			LON	928	Holfelder and Schott (2014)	1
Barnett et al. 2009b		1			LON	481	Holfelder and Schott (2014) Lubans et al. (2010) Logan et al. (2015)	3
Barnett et al. 2011	1				CSS	215	Babic et al. (2014) Barnett et al. (2016) Burton et al. (2023) Holfelder and Schott (2014) De Meester et al. (2020) Logan et al. (2015)	6
Barnett et al. 2012	1				CSS	53	Barnett et al. (2016)	1
Barnett 2013	1				CSS	76	Xin et al. (2020) Barnett et al. (2016) Logan et al. (2015)	3
Barnett et al. 2015			1		INT	95	Hassan et al. (2022) Liu et al. (2020) Oppici et al. (2022) McDonough et al. (2020)	4
Barnett 2016	1	1			CSS/LON	193	Barnett et al. (2022) Xin et al. (2020) Jones et al. (2020) Xu et al. (2024)	4
Baron et al. 2020			1		INT	20	Zhang et al. (2024)	1
Baron et al. 2020			1		INT	20	Zhang et al. (2024)	1
Battaglia et al. 2019			1		INT	119	Li et al. (2022)	1
Beets et al. 2008	1				CSS	10694	Bingham et al. (2016)	1
Bellows et al. 2013				1	RCT	201	Chen et al. (2024) Grady et al. (2025) Barnett et al. (2016) Engel et al. (2018) Van Capelle et al. (2017) Sun and Chen (2024) Zeng et al. (2017)	7
Biljon & Longhurst 2012			1		INT	31	Liu et al. (2020)	1
Blattner &Noble, 1979			1		INT	38	Behringer et al. (2011)	1
Blundell et al. 2002			1		INT	8	Zhang et al. (2024)	1
Bolger et al. 2019				1	RCT	544	Liu et al. (2023a) Moon et al. (2024) Wang and Zhou (2024)	3
Bonney et al. 2019				1	RCT	52	Zhang et al. (2024)	1
Bonvin et al. 2013				1	RCT	388	Hesketh et al. (2017)	1
Borioni, 2022			1		INT	27	Santos et al. (2023)	1
Bonvin et al. 2013				1	cRCT	648	Carson et al. (2017) Li et al. (2022) Zeng et al. (2017)	3
Bovin et al. 2013				1	RCT	648	Chen et al. (2024) Figueroa and An (2017) Engel et al. (2018) Grady et al. (2025) McDonough et al. (2020) Van Capelle et al. (2017)	6
Boyle-Holmes et al. 2010			1		INT	1464	García-Hermoso et al. (2020)	1
Branje et al. 2022				1	RCT	197	Chen et al. (2024)	1
Brian et al. 2017			1		INT	57	Hassan et al. (2022) Li et al. (2022)	2
Britton et al. 2019		1			LON	224	Barnett et al. (2022) Burton et al. (2023)	2
Brown et al.1986			1		INT	26	Behringer et al. (2011)	1
Bryant et al. 2014		1			LON	281	Barnett et al. (2022)	1
Bürgi et al. 2011		1			LON	217	Bingham et al. (2016) Jones et al. (2020) Garcia-Hermoso, Ezzatvar, Ramirez-Velez, Olloquequi, and Izquierdo (2021)	3
Burns et al. 2017a			1		INT	1460	Moon et al. (2024)	1
Burns et al. 2017b			1		INT	976	Moon et al. (2024)	1
Burns & Fu, 2018	1				CSS	84	Barnett et al. (2022)	1
Burrows et al. 2014			1		INT	40	Li et al. (2022) Moon et al. (2024)	2
Caballero et al. 2003				1	RCT	1409	Graham et al. (2022)	1
Gu and Li. 2022				1	RCT	104	Wang and Zhou (2024)	1
Liu and Fan. 2023				1	RCT	34	Wang and Zhou (2024)	1
Carvutto et al. 2021				1	RCT	28	Zhang et al. (2024)	1
Castelli & Valley 2007	1				CSS	230	Cattuzzo et al. (2016) Logan et al. (2015) Lubans et al. (2010) Smith et al. (2019) Utesch et al. (2019)	5
Liu et al. 2023				1	RCT	35	Wang and Zhou (2024)	1
Chagas and Batista, 2015	1				CSS	68	Burton et al. (2023)	1
Chagas and Batista, 2016	1				CSS	56	Burton et al. (2023)	1
Chagas and Batista, 2019b	1				CSS	69	Burton et al. (2023)	1
Chagas and Batista, 2019a	1				CSS	39	Burton et al. (2023)	1
Chagas and Marinho, 2021		1			LON	166	Burton et al. (2023)	1
Chagas et al. 2021		1			LON	122	Burton et al. (2023)	1
Chan et al. 2019	1				CSS	763	Barnett et al. (2022) De Meester et al. (2020)	2
Chan et al. 2019				1	cRCT	282	Hassan et al. (2022) McDonough et al. (2020) Moon et al. (2024)	4
Chan et al., 2019				1	CRCT	276	Lorås (2020)
Channell and Barfield, 2008			1		INT	37	Behm et al. (2017) Behringer et al. (2011) Collins, Booth, Duncan, and Fawkner (2019)	3
Chelly et al. 2009			1		INT	11	Behm et al. (2017) Collins, Booth, Duncan, and Fawkner (2019)	2
Chen and Housner, 2013	1				CSS	255	Burton et al. (2023)	1
Chen et al. 2016			1		INT	4234	Moon et al. (2024)	1
Chow et al. 2016				1	RCT	69	Grady et al. (2025)	1
Christou et al. 2006			1		INT	17	Behringer et al. (2010) Behm et al. (2017) Behringer et al. (2011) Collins, Booth, Duncan, and Fawkner (2019)	4
Cliff et al. 2011				1	RCT	132	McDonough et al. (2020)	1
Cliff et al. 2007			1		INT	13	Moon et al. (2024)	1
Cliff 2009	1				CSS	46	Bingham et al. (2016) Lubans et al. (2010) Holfelder and Schott (2014) Xin et al. (2020) Figueroa and An (2017) Logan et al. (2015) Jones et al. (2020) Liu, Li, Yuan, and Zhou (2023) Xu et al. (2024)	9
Cliff et al. 2011				1	RCT	NR	Hassan et al. (2022) Engel et al. (2018)	2
Cohen et al. 2015				1	cRCT	460	Barnett et al. (2022); Burns et al. (2018) García-Hermoso et al. (2020) Graham et al. (2022) Moon et al. (2024) McDonough et al. (2020) Engel et al. (2018) Neil-Sztramko et al. (2021)	8
Connor-Kuntz and Dummer. 1996			1		INT	57	Van Capelle et al. (2017)	1
Cook et al. 2019	1				CSS	197	Xu et al. (2024)	1
Cook 2019	1				CSS	129	Xin et al. (2020) Jones et al. (2020)	2
Cossor et al. 1999			1		INT	19	Behm et al. (2017) Behringer et al. (2011)	2
Costello and Warne 2020			1		INT	100	Lorås (2020) McDonough et al. (2020)	2
Cotrim, 2012				1	RCT	30	Sun and Chen (2024)	1
Crane et al. 2015	1				CSS	116	De Meester et al. (2020) Barnett et al. (2022) Xin et al. (2020)	3
Dalziell et al. 2019				1	RCT	143	García-Hermoso et al. (2020) Lorås (2020)	2
de Kegel et al. 2013	1				CSS	210	Carson et al. (2017)	1
Deli et al. 2006			1		INT	75	Li et al. (2022) Sun and Chen (2024)	2
De Meester et al. 2016	1				CSS	215	Burton et al. (2023) De Meester et al. (2020)	2
Derr, 2001				1	RCT	68	Sun and Chen (2024)	1
de Souza et al. 2014		1			LON	285	Barnett et al. (2022) Smith et al. (2019)	2
de Vries et al. 2015				1	RCT	161	Carson et al. (2017)	1
Derri et al. 2001				1	RCT	68	Li et al. (2022)	1
D'Hondt et al. 2013		1			LON	100	Barnett et al. (2016) Cattuzzo et al. (2016)	2
D’Hondt et al. 2014		1			LON	2517	Barnett et al. (2016)	1
Dias, 2013			1		INT	12	Santos et al. (2023)	1
Dickinson and Place, 2014				1	RCT	100	Norris et al. (2016)	1
Diekmann & Letzelter, 1987			1		INT	132	Behringer et al. (2011)	1
Donath, 2015				1	RCT	41	Sun and Chen (2024) Van Capelle et al. (2017) Veldman et al. (2021)	3
dos Santos et al. 2018		1			LON	245	Barnett et al. (2022)	1
Draper et al. 2012			1		INT	118	Carson et al. (2017)	1
Draper et al. 2020	1				CSS	129	Xu et al. (2024)	1
Dudek-Shriber & Zelazny, 2007	1				CSS	100	Carson et al. (2017)	1
Duff et al. 2019				1	RCT	195	Grady et al. (2025)	1
Duke & Ben Eliyahu, 1992			1		INT	10	Behringer et al. (2011)	1
Eliakim et al. 2007				1	RCT	101	Hesketh et al. (2017) Pozuelo-Carrascosa et al. (2018) Szeszulski et al. (2019) Garcia-Hermoso, Alonso-Martinez, Ramirez-Velez, and Izquierdo (2020)	4
Emara et al. 2016				1	RCT	20	Zhang et al. (2024)	1
Engel et al. 2021				1	RCT	39	Grady et al. (2025)	1
Engel et al. 2022				1	CRCT	66	Wang and Zhou (2024)	1
Erwin & Castelli 2008	1				CSS	180	Cattuzzo et al. (2016) Lubans et al. (2010) Logan et al. (2015)	3
Faigenbaum et al. 1993			1		INT	23	Behringer et al. (2010) Behringer et al. (2011) Collins, Booth, Duncan, and Fawkner (2019) Pinho et al. (2024)	4
Faigenbaum et al. 1996			1		INT	24	Behringer et al. (2010) Behm et al. (2017); Behringer et al. (2011) Collins, Booth, Duncan, and Fawkner (2019)	4
Faigenbaum et al. 2002			1		INT	55	Behringer et al. (2010) Behm et al. (2017); Behringer et al. (2011) Collins, Booth, Duncan, and Fawkner (2019) Pinho et al. (2024)	5
Faigenbaum et al. 2005			1		INT	43	Behringer et al. (2010) Behringer et al. (2011) Collins, Booth, Duncan, and Fawkner (2019)	3
Faigenbaum and Mediate, 2006			1		INT	118	Behringer et al. (2011) García-Hermoso et al. (2020)	2
Faigenbaum et al. 2007b			1		INT	27	Behm et al. (2017) Behringer et al. (2011)	2
Fairclough et al. 2016			1		INT	107	Burns et al. (2018) Graham et al. (2022) Pinho et al. (2024)	3
Falk and Mor, 1996			1		INT	29	Behm et al. (2017) Behringer et al. (2011)	2
Farrokhian et al. 2021				1	RCT	30	Zhang et al. (2024)	1
Bastik et al. 2012			1		INT	120	Sinclair et al. (2023)	1
Fisher et al. 2005	1				CSS	394	Bingham et al. (2016) Carson et al. (2017) Figueroa and An (2017) Holfelder and Schott (2014) Jones et al. (2020) Lubans et al. (2010) Xin et al. (2020) Xu et al. (2024)	7
Flanagan et al. 2002			1		INT	28	Collins, Booth, Duncan, and Fawkner (2019)	1
Ford & Puckett, 1983			1		INT	32	Behringer et al. (2011)	1
Foulkes et al. 2017				1	CRCT	162	Hassan et al. (2022)	1
Foweather et al. 2008				1	RCT	34	McDonough et al. (2020)	1
Foweather 2015	1				CSS	99	Figueroa and An (2017) Jones et al. (2020) Liu, Li, Yuan, and Zhou (2023) Xin et al. (2020) Xu et al. (2024)	5
Fransen et al. 2014		1			LON	501	Barnett et al. (2022)	1
Froehlich Chow et al. 2016			1		INT	NR	Engel et al. (2018)	1
Fu et al. 2018				1	RCT	65	Comeras-Chueca et al. (2021)	1
Fu & Burns, 2018	1				CSS	66	Barnett et al. (2022) Burton et al. (2023)	2
Fu et al. 2022				1	RCT	101	Wang and Zhou (2024)	1
Gallotta et al. 2017				1	RCT	230	García-Hermoso et al. (2020) Lorås (2020)	2
Gao et al. 2013			1		INT	208	Minatto et al. (2016) Norris et al. (2016)	2
Gao et al. 2019			1		INT	65	Comeras-Chueca et al. (2021) Li et al. (2022) Hassan et al. (2022) Oppici et al. (2022)	4
Gao, 2019			1		INT	40	Zhao et al. (2023)	1
Gao et al. 2019			1		INT	81	Liu et al. (2020)	1
Dimitrijević et al. 2012				1	RCT	27	Sinclair et al. (2023)	1
Eider 2015			1		INT	94	Sinclair et al. (2023)	1
Jorgic et al. 2012			1		INT	7	Sinclair et al. (2023)	1
Goldfield et al. 2016				1	RCT	83	Grady et al. (2025)	1
Goodway et al. 2003			1		INT	63	Van Capelle et al. (2017)	1
Goodway & Branta, 2003				1	RCT	144	Sun and Chen (2024)	1
Goodway and Branta 2003			1		INT	59	Veldman et al. (2021) Van Capelle et al. (2017)	2
Gorostiaga et al. 1999			1		INT	18	Behringer et al. (2010) Behm et al. (2017) Behringer et al. (2011) Collins, Booth, Duncan, and Fawkner (2019) Li et al. (2024)	5
Gorostiaga et al.2004			1		INT	21	Behringer et al. (2011)	1
Gorter et al. 2009			1		INT	13	Zhang et al. (2024)	1
Graf et al. 2004	1				CSS	668	Cattuzzo et al. (2016) Holfelder and Schott (2014) Lubans et al. (2010)	3
Granacher et al. 2011b			1		INT	14	Behm et al. (2017) Collins, Booth, Duncan, and Fawkner (2019) Pinho et al. (2024)	3
Gu, 2016		1			LON	256	Barnett et al. (2022) Jones et al. (2020) Xin et al. (2020) Xu et al. (2024)	4
Gu et al. 2017		1			LON	262	Utesch et al. (2019) Wang and Zhou (2023)	3
Gu et al. 2018		1			LON	141	Jones et al. (2020) Xin et al. (2020) Barnett et al. (2022) Xu et al. (2024)	4
Gu et al. 2018			1		INT	273	Lorås (2020) Moon et al. (2024)	2
Gu et al. 2019b		1			LON	330	Burton et al. (2023)	1
Gu et al. 2021				1	RCT	104	Wang and Zhou (2024)	1
Moura et al. 2021				1	RCT	31	Sinclair et al. (2023)	1
Moura et al. 2022				1	RCT	50	Sinclair et al. (2023)	1
Guo et al. 2018	1				CSS	343	Xu et al. (2024)	1
Guo et al. 2018	1				CSS	227	Jones et al. (2020) Xin et al. (2020)	2
Pîrjol et al. 2017			1		INT	10	Sinclair et al. (2023)	1
Hall et al. 2018	1				CSS	166	Jones et al. (2020) Xin et al. (2020) Xu et al. (2024)	3
Hall et al. 2019	1				CSS	38	Jones et al. (2020) Xin et al. (2020)	2
Pratt et al. 2021			1		INT	201	Sinclair et al. (2023)	1
Hamilton et al. 1999				1	RCT	27	Chen et al. (2024) Van Capelle et al. (2017)	2
Hamilton and Liu. 2018				1	RCT	149	Wang and Zhou (2024)	1
Hammami et al. 2017			1		INT	28	Collins, Booth, Duncan, and Fawkner (2019)	1
Hammond et al. 2013			1		INT	18	Norris et al. (2016)	1
Hamstra-Wright 2006	1				CSS	36	Lubans et al. (2010)	1
Hands et al. 2009	1				CSS	1585	Burton et al. (2023) Holfelder and Schott (2014) Poitras et al. (2016) Smith et al. (2019) Utesch et al. (2019)	5
Hansen et al. 1991				1	RCT	132	Sun et al. (2013) García-Hermoso et al. (2020)	2
Hardy et al. 2010			1		INT	430	Chen et al. (2024) Van Capelle et al. (2017) Zeng et al. (2017)	3
Hardy et al. 2012	1				CSS	6917	Cattuzzo et al. (2016) Liu et al. (2023a) Logan et al. (2015) Utesch et al. (2019)	4
Blystad, 2022			1		INT	30	Santos et al. (2023)	1
Haugen et al. 2013	1				CSS	1839	Babic et al. (2014) Burton et al. (2023) De Meester et al. (2020) Smith et al. (2019)	4
Haugland et al. 2023	1				CSS	952	Liu, Li, Yuan, and Zhou (2023)	1
He Pingni, 2017				1	RCT	30	Sun and Chen (2024)	1
He et al. 2021	1				CSS	211	Xu et al. (2024)	1
Henrique et al. 2016		1			LON	292	Barnett et al. (2022)	1
Henrique et al. 2018		1			LON	245	Barnett et al. (2022)	1
Herrmann et al. 2017		1			LON	1467	Barnett et al. (2022)	1
Hetzler et al. 1997			1		INT	30	Behringer et al. (2010) Behringer et al. (2011) Collins, Booth, Duncan, and Fawkner (2019)	3
Holcomb et al. 1996			1		INT	51	Behringer et al. (2011)	1
Hsiao & Chen 2016			1		INT	105	Oppici et al. (2022)	1
Hu et al. 2020				1	RCT		Wang and Zhou (2024)	1
Hume et al. 2008	1				CSS	248	Cattuzzo et al. (2016) Holfelder and Schott (2014) Logan et al. (2015) Lubans et al. (2010)	4
Hulteen et al. 2018	1				CSS	109	Burton et al. (2023)	1
Huotari et al. 2018	1				CSS	4013	Burton et al. (2023)	1
Hurmeric, 2011				1	RCT	72	Sun and Chen (2024)	1
HuWenwen, 2020				1	RCT	128	Sun and Chen (2024)	1
Ignico. 1991			1		INT	30	Van Capelle et al. (2017)	1
Iivonen et al. 2011			1		INT	84	Carson et al. (2017) Li et al. (2022) Lorås (2020) Sun and Chen (2024) Veldman et al. (2021)	5
Iivonen 2013	1				CSS	37	Bingham et al. (2016) Jones et al. (2020) Liu, Li, Yuan, and Zhou (2023) Xin et al. (2020) Xu et al. (2024)	5
Iivonen 2016	1				CSS	53	Xin et al. (2020)	1
Ingle et al. 2006			1		INT	54	Behringer et al. (2010) Behringer et al. (2011) Pinho et al. (2024)	3
Jaakkola et al. 2009	1				CSS	152	Burton et al. (2023) Holfelder and Schott (2014)	2
Jaakkola & Washington, 2013		1			LON	152	Barnett et al. (2016) Burton et al. (2023) Holfelder and Schott (2014)	3
Jaakkola et al. 2016		1			LON	333	Barnett et al. (2022) Burton et al. (2023) Utesch et al. (2019)	3
Jaakkola et al. 2019a		1			LON	336	Barnett et al. (2022) Burton et al. (2023)	2
Jaakkola et al. 2019b	1				CSS	422	Barnett et al. (2022)	1
Jaakkola et al. 2019c		1			LON	491	Barnett et al. (2022) Burton et al. (2023) Liu et al. (2023a)	3
Jarani et al. 2016				1	cRCT	767	García-Hermoso et al. (2020) Lorås (2020) Neil-Sztramko et al. (2021)	3
Javis et al. 2018	1				CSS	553	De Meester et al. (2020) Liu et al. (2023a)	2
Jelsma et al. 2014			1		INT	48	Norris et al. (2016)	1
Jekauc et al. 2017		1			LON	698	Barnett et al. (2022) Burton et al. (2023) De Meester et al. (2020)	3
Johansson et al. 2015	1				CSS	120	Carson et al. (2017)	1
Johnson et al. 2015				1	RCT	36	Comeras-Chueca et al. (2021) Liu et al. (2020) Oppici et al. (2022) McDonough et al. (2020)	4
Johnson et al. 2018	1				CSS	1397	Poitras et al. (2016)	1
Johnstone et al. 2017			1		INT	196	Graham et al. (2022)	1
Johnstone et al. 2019				1	CRCT	137	Graham et al. (2022) Hassan et al. (2022) McDonough et al. (2020) Wang and Zhou (2024)	4
Johnson et al. 2019			1		INT	96	Lorås (2020)	1
Jones et al. 2011				1	RCT	97	Carson et al. (2017) Chen et al. (2024) Engel et al. (2018) Figueroa and An (2017) Grady et al. (2025) Hassan et al. (2022) Hesketh et al. (2017) Li et al. (2022) Timmons et al. (2012) Van Capelle et al. (2017) Wang and Zhou (2024) Zeng et al. (2017)	13
Jones et al. 2015				1	RCT	150	Li et al. (2022) Chen et al. (2024) Van Capelle et al. (2017) Wang and Zhou (2024)	4
Jones et al. 2016				1	RCT	137	Grady et al. (2025) Engel et al. (2018)	2
Jones et al. 2020			1		INT	336	Moon et al. (2024)	1
Jones et al. 2021	1				CSS	325	Liu, Li, Yuan, and Zhou (2023)	1
Kalaja et al. 2010b	1				CSS	316	Babic et al. (2014) Burton et al. (2023) De Meester et al. (2020) Holfelder and Schott (2014)	4
Kalaja et al. 2012			1		INT	446	Lorås (2020)	1
Kambas et al. 2012	1				CSS	232	Bingham et al. (2016) Holfelder and Schott (2014) Jones et al. (2020) Xin et al. (2020)	4
Karabouniotis et al. 2002			1		INT	45	McDonough et al. (2020) Lorås (2020)	2
Katsanis et al. 2021			1		INT	321	Zhang et al. (2024)	1
Ketelaar et al. 2001				1	RCT	55	Zhang et al. (2024)	1
Ketelhut et al. 2018				1	RCT	160	Garcia-Hermoso, Alonso-Martinez, Ramirez-Velez, and Izquierdo (2020) Veldman et al. (2021)	2
Khodaverdi et al. 2016	1				CSS	352	Barnett et al. (2022) De Meester et al. (2020) Utesch et al. (2019)	3
Kotzamanidis et al. 2006			1		INT	15	Behm et al. (2017) Behringer et al. (2011)	2
Kracht et al. 2020		1			LON	53	Liu, Li, Yuan, and Zhou (2023)	1
Kracht et al. 2020	1				CSS	107	Liu, Li, Yuan, and Zhou (2023)	1
Kriellaars et al. 2019			1		INT	211	Lorås (2020)	1
Krombholz, 2012			1		INT	428	Carson et al. (2017) Van Capelle et al. (2017) Veldman et al. (2021)	3
Kuo et al. 2008	1	1			CSS/LON	288	Carson et al. (2017) Veldman et al. (2021)	2
Labib 2014			1		INT	20	Zhang et al. (2024)	1
Lammle et al. 2016				1	cRCT	1736	Moon et al. (2024)	1
Lander et al. 2017			1		INT	190	Lorås (2020) McDonough et al. (2020)	2
Larouche et al. 2014	1				CSS	491	Smith et al. (2019) Poitras et al. (2016)	2
Larsen et al. 2015		1			LON	673	Barnett et al. (2022)	1
Laukkanen et al. 2014	1				CSS	84	Bingham et al. (2016) Jones et al. (2020) Xin et al. (2020) Xu et al. (2024)	4
Laukkanen et al. 2015				1	RCT	91	McDonough et al. (2020) Moon et al. (2024) Zeng et al. (2017)	3
Laurent et al. 2018				1	RCT	28	Moon et al. (2024) Zhang et al. (2024)	2
Lee & Galloway 2012			1		INT	22	Veldman et al. (2021)	1
Lee et al. 2018				1	RCT	NR	Hassan et al. (2022)	1
Lee et al. 2020a			1		INT	31	Moon et al. (2024)	1
Lee et al. 2020b				1	RCT	36	McDonough et al. (2020) Moon et al. (2024) Wang and Zhou (2024)	3
Lei et al. 2018				1	RCT	126	Wang and Zhou (2024)	1
Leis et al. 2020				1	RCT	897	Grady et al. (2025)	1
Lemos et al. 2012				1	RCT	50	Li et al. (2022)	1
Leo, 2022	1	1			CSS/LON	28	Santos et al. (2023)	1
Liao et al. 2017				1	RCT	144	Zhang et al. (2024)	1
Lillegard et al. 1997			1		INT	91	Behringer et al. (2010) Behringer et al. (2011) Collins, Booth, Duncan, and Fawkner (2019) Moran et al. (2018)	4
Lima et al. 2017		1			LON	696	Barnett et al. (2022) Utesch et al. (2019)	2
Lin et al. 2016	1				CSS	264	Carson et al. (2017)	1
Livesey et al. 2011	1				CSS	192	Holfelder and Schott (2014)	1
Lloyd et al. 2014		1			LON	17	Barnett et al. (2022)	1
Lloyd et al. 2016			1		INT	80	Behm et al. (2017) Collins, Booth, Duncan, and Fawkner (2019) Cox et al. (2020) Garcia-Banos et al. (2020) Ramirez-Campillo et al. (2023)	5
Lobo & Galloway 2012			1		INT	28	Veldman et al. (2021)	1
Lopes et al. 2011		1			LON	285	Holfelder and Schott (2014) Smith et al. (2019)	2
Lopes et al. 2017				1	RCT	60	García-Hermoso et al. (2020) Lorås (2020)	2
Lopes et al. 2019		1			LON	103	Barnett et al. (2022) Burton et al. (2023)	2
Lucertini et al. 2013				1	RCT	101	Errisuriz et al. (2018) Villa-González et al. (2023) García-Hermoso et al. (2020)	3
MacKelvie et al. 2003				1	RCT	75	Behringer et al. (2011)	1
Marinšek et al. 2020				1	RCT	62	Wang and Zhou (2024)	1
Marshall & Bouffard 1997	1				CSS	200	Cattuzzo et al. (2016) García-Hermoso et al. (2020) Lubans et al. (2010)	3
Marta et al. 2019				1	RCT	57	Villa-González et al. (2023) Pinho et al. (2024) Zhang et al. (2024) Wu et al. (2023)	4
Martel et al. 2005			1		INT	10	Behm et al. (2017) Behringer et al. (2011)	2
Martin et al. 2009			1		INT	49	Lorås (2020)	1
Martinez-Gomez et al. 2012	1				CSS	1025	Poitras et al. (2016)	1
Maskell et al. 2004				1	cRCT	42	Moon et al. (2024)	1
Matarma 2018	1				CSS	111	Xin et al. (2020)	1
Matavulj et al. 2001			1		INT	22	Behm et al. (2017) Behringer et al. (2011)	2
Matheny & Brown, 1971	1				CSS	112	Carson et al. (2017)	1
Mattocks. 2008		1			LON	5451	Øglund et al. (2015)	1
McGann et al. 2019				1	RCT	40	Comeras-Chueca et al. (2021) McDonough et al. (2020) Liu et al. (2020)	2
McGann et al. 2020				1	RCT	NR	Hassan et al. (2022)	1
McGrane et al. 2018a				1	RCT	482	Barnett et al. (2022) Burton et al. (2023) Lorås (2020)	3
McGrane et al. 2018b	1				CSS	584	Burton et al. (2023) De Meester et al. (2020)	2
McIntyre et al. 2018		1			LON	201	Barnett et al. (2022)	1
McKenzie et al. 1998				1	cRCT	709	Dudley et al. (2011) Moon et al. (2024)	2
McKenzie et al. 2002		1			LON	207	Cattuzzo et al. (2016) Lubans et al. (2010) Holfelder and Schott (2014)	3
McWhannell et al. 2018				1	cRCT	146	Moon et al. (2024)	1
Medeiros et al. 2020				1	RCT	64	Comeras-Chueca et al. (2021)	1
Melby et al. 2021	1	1			CSS/LON	675	Xu et al. (2024)	1
Mikkola et al. 2007			1		INT	25	Gäbler et al. (2018) Li et al. (2024) Behringer et al. (2011)	3
Mikołajczyk et al. 2014			1		INT	34	Zhang et al. (2024)	1
Miller et al. (2015)				1	cRCT	168	Moon et al. (2024) Rico-González (2023)	2
Miller et al. 2016				1	RCT	107	Moon et al. (2024) Lorås (2020) Rico-González (2023)	3
Minghetti et al. 2021			1		INT	48	Chen et al. (2024)	1
Mombarg et al. 2013				1	RCT	29	Comeras-Chueca et al. (2021) McDonough et al. (2020) Oppici et al. (2022)	3
Monsalves Álvarez et al. 2015			1		INT	81	Carson et al. (2017)	1
Morgan et al. 2008	1				CSS	137	Logan et al. (2015)	1
Morgan et al. 2022				1	RCT	125	Chen et al. (2024)	1
Morrison et al. 2012	1				CSS	498	Barnett et al. (2016) Cattuzzo et al. (2016) Poitras et al. (2016)	3
Mostafavi et al. 2013				1	RCT	90	Chen et al. (2024) Carson et al. (2017) Li et al. (2022) Lorås (2020) Van Capelle et al. (2017)	5
Nathan et al. 2017			1		INT	174	Moon et al. (2024)	1
Negra et al. 2016			1		INT	13	Behm et al. (2017) Collins, Booth, Duncan, and Fawkner (2019)	2
Nicolai et al. 2020	1				CSS	290	Xu et al. (2024)	1
Nilsen 2020	1				CSS	108	Xin et al. (2020)	1
Nilsen 2020		1			LON	230	Liu, Li, Yuan, and Zhou (2023) Xin et al. (2020)	2
Ning et al. 2022	1				CSS	810	Xu et al. (2024)	1
Norambuena et al. 2021			1		INT	10	Zhang et al. (2024)	1
Nunez-Gaunaurd et al. 2013	1				CSS	86	Burton et al. (2023)	1
O’Brien et al. 2016	1				CSS	85	Burton et al. (2023)	1
Okely et al. 2001a	1				CSS	2026	Burton et al. (2023) Lubans et al. (2010) Lang et al. (2018)	3
Okely et al. 2001b	1				CSS	1847	Burton et al. (2023) Holfelder and Schott (2014) Logan et al. (2015) Lubans et al. (2010)	4
Okely et al. 2017			1		INT	407	Moon et al. (2024)	1
Olesen et al. 2015 117	1				CSS	350	Bingham et al. (2016) Jones et al. (2020)	1
O’Neill et al. 2014	1				CSS	264	Figueroa and An (2017)	1
Palmer et al. 2019				1	RCT	102	Li et al. (2022) Grady et al. (2025) Hassan et al. (2022) Wang and Zhou (2024)	4
Palmer et a;., 2020				1	RCT	46	Chen et al. (2024)	1
Pan et al. 2019				1	RCT	60	Hassan et al. (2022) McDonough et al. (2020)	2
Pesce et al. 2016				1	RCT	920	García-Hermoso et al. (2020)	1
Pereira, 2011	1				CSS	3699	Santos et al. (2023) Utesch et al. (2019)	2
Pfeiffer et al. 2009	1				CSS	331	Carson et al. (2017)	1
Pieron et al. 1996			1		INT	1131	Dudley et al. (2011) García-Hermoso et al. (2020b)	2
Piéron et al. 1996			1		INT	7721	García-Hermoso et al. (2020)	1
Platvoet et al. 2016			1		INT	425	Moon et al. (2024)	1
Porter 1972				1	RCT	74	Carson et al. (2017) Timmons et al. (2012)	2
Puder et al. 2011				1	RCT	652	Szeszulski at al. (2017) Grady et al. (2025) Garcia-Hermoso, Alonso-Martinez, Ramirez-Velez, and Izquierdo (2020) Hesketh et al. (2017) Pozuelo-Carrascosa et al. (2018) Sun and Chen (2024)	6
Queiroz et al. 2014	1				CSS	182	Barnett et al. (2016)	1
Raudsepp & Päll, 2006	1				CSS	133	Logan et al. (2015)	1
Martínez-Gómez et al. 2010	1				CSS	1808	Gralla et al. (2019) Poitras et al. (2016)	2
Reed et al. 2004	1				CSS	217	Holfelder and Schott (2014)	1
Reeves et al. 1999	1				CSS	51	Cattuzzo et al. (2016) Lubans et al. (2010)	2
Reilly et al. 2006				1	RCT	545	Timmons et al. (2012) Chen et al. (2024) Engel et al. (2018) Grady et al. (2025) Van Capelle et al. (2017) Zeng et al. (2017)	6
Rexen et al. 2015			1		INT	1247	García-Hermoso et al. (2020)	1
Reyes et al. 2019		1			LON	344	Barnett et al. (2022)	1
Rians et al. 1987			1		INT	26	Behringer et al. (2011)	1
Ridgway 2009		1			LON	7736	Øglund et al. (2015)	1
Roach et al. 2018				1	CRCT	51	Chen et al. (2024) Wang and Zhou (2024)	2
Robinson & Goodway 2009				1	RCT	117	Chen et al. (2024) Hassan et al. (2022) Wang and Zhou (2024) Van Capelle et al. (2017) Zeng et al. (2017)	5
Robinson et al. 2012	1				CSS	34	De Meester et al. (2020) Figueroa and An (2017) Holfelder and Schott (2014) Logan et al. (2015) Xin et al. (2020)	5
Robinson et al. 2016				1	RCT	113	Li et al. (2022)	1
Rocha et al. 2016			1		INT	33	Sinclair et al. (2023) Li et al. (2022)	2
Roscoe 2019	1				CSS	185	Xin et al. (2020)	1
Roth et al. 2015				1	RCT	709	Engel et al. (2018) Garcia-Hermoso, Alonso-Martinez, Ramirez-Velez, and Izquierdo (2020) Grady et al. (2025) Van Capelle et al. (2017)	4
Rudd et al. 2017			1		INT	333	Moon et al. (2024) Lorås (2020)	2
Rudd et al. 2017				1	RCT	113	Moon et al. (2024) Lorås (2020)	2
Rudisill et al. 1993	1				CSS	218	De Meester et al. (2020) Lubans et al. (2010)	2
Sääkslahti et al. 1999	1				CSS	105	Carson et al. (2017) Figueroa and An (2017)	2
Salavat et al. 2017			1		INT	5	Zhang et al. (2024)	1
Salem et al. 2012				1	RCT	40	Zeng et al. (2017)	1
Sallis et al. 1993	1				CSS	347	Bingham et al. (2016)	1
Sallis et al. 1997				1	RCT	955	Burns et al. (2018) García-Hermoso et al. (2020) Graham et al. (2022) Errisuriz et al. (2018) Minatto et al. (2016)	5
Salmon et al. 2008				1	RCT	311	Dudley et al. (2011) McDonough et al. (2020)	2
Sander et al. 2013			1		INT	134	Behm et al. (2017) Collins, Booth, Duncan, and Fawkner (2019)	2
Santos and Janeira, 2012			1		INT	29	Behm et al. (2017) Behringer et al. (2011)	2
Scheffler et al. 2007			1		INT	127	Veldman et al. (2021)	1
Schmutz et al. 2017	1				CSS	394	Jones et al. (2020)	1
Schmutz et al. 2018		1			LON	498	Barnett et al. (2022) Jones et al. (2020)	2
Schmutz et al. 2020	1	1			CSS/LON	550	Xin et al. (2020) Xu et al. (2024)	2
Adab et al. 2018			1		INT	NR	Graham et al. (2022)	1
Sheehan et al. 2012				1	cRCT	65	Oppici et al. (2022) Comeras-Chueca et al. (2021) Norris et al. (2016)	3
Sheehan et al. 2013				1	RCT	61	Comeras-Chueca et al. (2021) Oppici et al. (2022) Norris et al. (2016)	3
Sheehan & Katz 2013				1	RCT	64	Liu et al. (2020) McDonough et al. (2020)	2
Sheehan & Katz 2012				1	RCT	67	Liu et al. (2020) McDonough et al. (2020)	2
Shore et al. 2014			1		INT	92	Poitras et al. (2016)	1
Siegler et al. 2003			1		INT	34	Behringer et al. (2011)	1
Sigmundsson & Hopkins, 2010	1		1		INT	38	Carson et al. (2017) Sinclair et al. (2023) Santos et al. (2023) Veldman et al. (2021)	4
Silveira et al. 2018			1		INT	357	Moon et al. (2024)	1
Sit et al. 2019				1	RCT	131	Hassan et al. (2022) McDonough et al. (2020) Rico-González (2023)	3
Barnes et al. 2015			1		INT	NR	Graham et al. (2022)	1
Breslin et al. 2019			1		INT	NR	Graham et al. (2022)	1
Skowrońsk i et al. 2019			1		INT	31	Moon et al. (2024)	1
Slykerman et al. 2016	1				CSS	109	Liu, Li, Yuan, and Zhou (2023)	1
Smith et al. 2015		1			LON	4879	Barnett et al. (2022)	1
Smith et al. 2016				1	RCT	361	Burton et al. (2023)	1
Sollerhed and Ejlertsson 2008			1		INT	132	Burns et al. (2018) Errisuriz et al. (2018) García-Hermoso et al. (2020)	3
Song et al. 2014			1		INT	62	Zhang et al. (2024)	1
Southall 2004	1				CSS	142	Lubans et al. (2010) Cattuzzo et al. (2016)	2
Jago et al. 2014			1		INT	NR	Graham et al. (2022)	1
Jago et al. 2019			1		INT	NR	Graham et al. (2022)	1
Surana et al. 2019				1	RCT	24	Zhang et al. (2024)	1
Martin and Murtagh 2017			1		INT	NR	Graham et al. (2022)	1
Taddonio et al. 1966			1		INT	54	Behringer et al. (2011)	1
Salmon et al. 2016			1		INT	NR	Graham et al. (2022)	1
Sutherland et al. 2017			1		INT	NR	Graham et al. (2022)	1
Tanaka et al. 2012	1				CSS	136	Bingham et al. (2016) Smith et al. (2019)	2
Weber et al. 2017			1		INT	NR	Graham et al. (2022)	1
Taylor et al. 2018				1	RCT	115	Burns et al. (2018) Graham et al. (2022)	2
Teixera Costa et al. 2015			1		INT	95	Lorås (2020)	1
Telford et al. 2013		1			LON	790	Poitras et al. (2016)	1
Temple et al. 2014	1				CSS	74	Barnett et al. (2016)	1
Temple 2016	1				CSS	74	Xin et al. (2020)	1
Teixeira Costa et al. 2015				1	RCT	324	Carson et al. (2017)	1
Tortella et al. 2016				1	cRCT	110	Johnstone et al. (2018) Li et al. (2022)	2
Tortella et al. 2022				1	RCT	105	Chen et al. (2024)	1
Toseeb et al. 2014		1			LON	736	Poitras et al. (2016)	1
Trost et al. 2021				1	RCT	34	Chen et al. (2024)	1
Tsapsakidou et al. 2014	1				CSS	100	Barnett et al. (2016)	1
Tsuda 2019	1				CSS	72	Xin et al. (2020)	1
Tzetzis and Kourtessis. 2002				1	RCT	NR	Hassan et al. (2022)	1
Vale et al. 14	1				CSS	245	Bingham et al. (2016)	1
van Beurden et al. 2003				1	RCT	1045	Dudley et al. (2011) García-Hermoso et al. (2020)	2
van der Fels et al. 2020				1	RCT	891	McDonough et al. (2020) Rico-González (2023)	2
Van Tittelboom et al. 2023			1		INT	36	Zhang et al. (2024)	1
Vandendriessche et al. 2012	1				CSS	1955	Barnett et al. (2016)	1
Vandorpe et al. 2012		1			LON	371	Barnett et al. (2016) Holfelder and Schott (2014)	2
Veldman et al. 2016				1	RCT	78	Li et al. (2022)	1
Veldman et al. 2017				1	RCT	54	Li et al. (2022) Chen et al. (2024)	2
Veldman et al. 2018	1				CSS	284	Liu, Li, Yuan, and Zhou (2023)	1
Venetsanou & Kambas, 2004			1		INT	66	Carson et al. (2017) Timmons et al. (2012) Chen et al. (2024) McDonough et al. (2020) Van Capelle et al. (2017)	5
Venetsanou & Kambas, 2017		1			LON	106	Barnett et al. (2022)	1
Vernadakis et al. 2015				1	RCT	66	Comeras-Chueca et al. (2021) Hassan et al. (2022) Liu et al. (2020) Norris et al. (2016) Oppici et al. (2022) Veldman et al. (2021)	6
Verstraete et al. 2007				1	cRCT	111	Poitras et al. (2016) Pozuelo-Carrascosa et al. (2018) Errisuriz et al. (2018)	3
Vom Heede et al. 2007			1		INT	60	Behringer et al. (2011)	1
Wagner et al. 1997			1		INT	80	Behringer et al. (2011)	1
Wagner et al. 2016		1			LON	940	Barnett et al. (2022)	1
Wang et al. 2020	1				CSS	179	Xu et al. (2024)	1
Wasenius et al. 2018				1	cRCT	215	Li et al. (2022) Chen et al. (2024)	2
Webster et al. 2019		1			LON	126	Jones et al. (2020) Liu, Li, Yuan, and Zhou (2023) Xin et al. (2020) Xu et al. (2024)	4
Weltman et al. 1986			1		INT	26	Behm et al. (2017); Behringer et al. (2010) Behringer et al. (2011) Collins, Booth, Duncan, and Fawkner (2019)	4
Wen et al. 2021				1	RCT	71	Wang and Zhou (2024)	1
Wijtzes et al. 2013	1				CSS	347	Bingham et al. (2016) Øglund et al. (2015)	2
Wiles et al. 2012	1				CSS	5980	Poitras et al. (2016)	1
Williams et al. 2008	1				CSS	198	Bingham et al. (2016) Carson et al. (2017) Figueroa and An (2017) Holfelder and Schott (2014) Jones et al. (2020) Logan et al. (2015) Lubans et al. (2010) Xin et al. (2020) Xu et al. (2024)	9
Wong et al. 2008			1		INT	24	Behm et al. (2017) Graham et al. (2022) Li et al. (2024) Wu et al. (2023)	4
Wrotniak et al. 2006	1				CSS	65	Holfelder and Schott (2014)	1
Wu 2015				1	RCT	80	Li et al. (2022)	1
Yang 2017				1	RCT	120	Li et al. (2022)	1
Ye et al. 2018			1		INT	261	Comeras-Chueca et al. (2021) Oppici et al. (2022) Wu et al. (2023)	3
Yildiz et al. 2018			1		INT	28	Zhang et al. (2024)	1
Yin et al. 2012			1		INT	423	Engel et al. (2018) Hesketh et al. (2017) Chen et al. (2024) Van Capelle et al. (2017)	4
Young et al. 2014	1				CSS	4661	Poitras et al. (2016)	1
Zask et al. 2012				1	RCT	31	Zeng et al. (2017)	1
Zha et al. 2018				1	RCT	39	Wang and Zhou (2024)	1
Zhang et al. 2021	1				CSS	562	Xu et al. (2024)	1
Saeterbakken et al. 2010			1		INT	NR	Collins, Booth, Duncan, and Fawkner (2019)	1
Zhou et al. 2016				1	RCT	143	Wang and Zhou (2024)	1
Ziviani et al. 2009	1				CSS	124	Holfelder and Schott (2014)	1
Zouita et al. 2016			1		INT	52	Collins, Booth, Duncan, and Fawkner (2019)	1
SUBTOTALS	107	51	138	136		163710		1.92
UNIQUE	426
TOTAL (NB: LON+CSS co-occur)	432
	0.247685	0.118056	0.319444	0.314815

## Sheet: MC-PMC
Article	Cross-sectional design	Longi-tudinal design	Inter-vention design	(c)RCT	Study design	No. of participants	Cited by reviews	Cited by # reviews
Abarca-Sos et al. 2013	1				CSS	1272	Babic et al. (2014)	1
Almeida et al. 2017	1				CSS	303	De Meester et al. (2020)	1
Asendorpf and Teubel, 2009		1			LON	146	De Meester et al. (2020)	1
Bahmani et al. 2017	1				CSS	30	De Meester et al. (2020)	1
Bardid et al. 2016	1				CSS	161	De Meester et al. (2020)	1
Barnett et al. 2008		1			LON	928	Babic et al. (2014) De Meester et al. (2020) Lubans et al. (2010) Cattuzzo et al. (2016) Holfelder and Schott (2014)	5
Barnett et al. 2011	1				CSS	215	Babic et al. (2014) Barnett et al. (2016) Burton et al. (2023) Holfelder and Schott (2014) De Meester et al. (2020) Logan et al. (2015)	6
Barnett et al. 2015	1				CSS	102	De Meester et al. (2020)	1
Barnett et al. 2018	1				CSS	122	De Meester et al. (2020)	1
Barnett et al. 2019	1				CSS	261	De Meester et al. (2020)	1
Berukoff and Hill, 2010	1				CSS	144	De Meester et al. (2020)	1
Birch et al. 2019	1				CSS	50	De Meester et al. (2020)	1
Breslin et al. 2012			1		INT	177	De Meester et al. (2020)	1
Brian et al. 2018	1				CSS	326	De Meester et al. (2020)	1
Britton et al. 2019		1			LON	224	Barnett et al. (2022) Burton et al. (2023)	2
Burns & Fu, 2018	1				CSS	84	Barnett et al. (2022)	1
Chan et al. 2018	1				CSS	568	De Meester et al. (2020)	1
Chan et al. 2019	1				CSS	763	Barnett et al. (2022) De Meester et al. (2020)	2
Chang et al. 2020	1				CSS	32	Burton et al. (2023)	1
Cobb et al. 1975	1				CSS	131	De Meester et al. (2020)	1
Cocks et al. 2009	1				CSS	30	De Meester et al. (2020)	1
Crane et al. 2015	1				CSS	116	De Meester et al. (2020) Barnett et al. (2022) Xin et al. (2020)	3
Crane et al. 2017		1			LON	250	De Meester et al. (2020)	1
Dallolio et al. 2016			1		INT	232	De Meester et al. (2020)	1
De Meester et al. 2016	1				CSS	215	Burton et al. (2023) De Meester et al. (2020)	2
De Meester et al. 2016	1				CSS	361	De Meester et al. (2020)	1
De Meester et al. 2018	1				CSS	326	De Meester et al. (2020)	1
Duncan et al. 2018	1				CSS	258	De Meester et al. (2020)	1
Dybinska and Kaca, 2007	1				CSS	223	De Meester et al. (2020)	1
Estevan et al. 2018	1				CSS	139	De Meester et al. (2020)	1
Estevan et al. 2020	1				CSS	236	Burton et al. (2023)	1
Estevan et al. 2021	1				CSS	904	Burton et al. (2023)	1
Famelia et al. 2018	1				CSS	66	De Meester et al. (2020)	1
Farmer et al. 2017	1				CSS	160	De Meester et al. (2020)	1
Feltz and Brown, 1984	1				CSS	217	De Meester et al. (2020)	1
Forsman, 2016	1				CSS	1321	De Meester et al. (2020)	1
Fu & Burns, 2018	1				CSS	66	Barnett et al. (2022) Burton et al. (2023)	2
Goldfield et al. 2015				1	RCT	154	Collins, Booth, Duncan, Fawkner, and Niven (2019)	1
Goodway and Rudisill, 1997	1				CSS	59	De Meester et al. (2020)	1
Gu et al. 2017		1			LON	262	Utesch et al. (2019) Wang and Zhou (2023)	3
Guerrero and Chandler, 2018	1				CSS	9	De Meester et al. (2020)	1
Haugen et al. 2013	1				CSS	1839	Babic et al. (2014) Burton et al. (2023) De Meester et al. (2020) Smith et al. (2019)	4
Herrmann and Seelig, 2017	1				CSS	310	Burton et al. (2023) De Meester et al. (2020)	2
Holloway et al. 1988			1		INT	31	Collins, Booth, Duncan, Fawkner, and Niven (2019)	1
Hopper, 1988	1				CSS	32	De Meester et al. (2020)	1
Huhtiniemi et al. 2021	1				CSS	645	Burton et al. (2023)	1
Jaakkola et al. 2013		1			LON	237	Babic et al. (2014) De Meester et al. (2020)	2
Jaakkola et al. 2019b	1				CSS	422	Barnett et al. (2022)	1
Javis et al. 2018	1				CSS	553	De Meester et al. (2020) Liu et al. (2023a)	2
Jekauc et al. 2017		1			LON	698	Barnett et al. (2022) Burton et al. (2023) De Meester et al. (2020)	3
Kalaja et al. 2010a	1				CSS	370	Burton et al. (2023) De Meester et al. (2020)	2
Kalaja et al. 2010b	1				CSS	316	Babic et al. (2014) Burton et al. (2023) De Meester et al. (2020) Holfelder and Schott (2014)	4
Kay et al. 1972	1				CSS	406	De Meester et al. (2020)	1
Kennedy et al. 2012	1				CSS	38	De Meester et al. (2020)	1
Khodaverdi et al. 2013	1				CSS	352	De Meester et al. (2020)	1
Khodaverdi et al. 2015	1				CSS	352	De Meester et al. (2020)	1
Khodaverdi et al. 2016	1				CSS	352	Barnett et al. (2022) De Meester et al. (2020) Utesch et al. (2019)	3
Klein and Magill-Evans, 1998	1				CSS	23	De Meester et al. (2020)	1
Lalor et al. 2016	1				CSS	55	De Meester et al. (2020)	1
LeGear et al. 2012	1				CSS	260	De Meester et al. (2020)	1
Liong et al. 2015	1				CSS	136	De Meester et al. (2020)	1
Lloyd et al. 2012			1		INT	109	Behm et al. (2017) Cox et al. (2020) Ramirez-Campillo et al. (2023)	3
Lopes et al. 2016	1				CSS	101	De Meester et al. (2020)	1
Lopes et al. 2018	1				CSS	200	De Meester et al. (2020)	1
Marouli et al. 2016			1		INT	29	Barnett et al. (2022)	1
Martinek et al. 1977	1				CSS	345	De Meester et al. (2020)	1
Martinek et al. 1978	1				CSS	344	De Meester et al. (2020)	1
Matejek and Planinsec, 2011	1				CSS	219	De Meester et al. (2020)	1
McGrane et al. 2017	1				CSS	395	Burton et al. (2023) De Meester et al. (2020)	2
McGrane et al. 2018b	1				CSS	584	Burton et al. (2023) De Meester et al. (2020)	2
Morano et al. 2011	1				CSS	260	De Meester et al. (2020)	1
Morano et al. 2012	1	1			CSS/LON	44	De Meester et al. (2020)	1
Morano et al. 2014	1	1			CSS/LON	41	De Meester et al. (2020)	1
Mullane et al. 2017			1		INT	20	Collins, Booth, Duncan, Fawkner, and Niven (2019)	1
Murgui, et al. 2016	1				CSS	698	De Meester et al. (2020)	1
Ning et al. 2016	1				CSS	295	De Meester et al. (2020)	1
Noordstar et al. 2016		1			LON	292	De Meester et al. (2020)	1
Philpott et al. 2020	1				CSS	373	Burton et al. (2023)	1
Philpott et al. 2021				1	RCT	324	Burton et al. (2023)	1
Piek et al. 2006	1				CSS	265	De Meester et al. (2020)	1
Rigoli et al. 2021	1				CSS	93	Burton et al. (2023) De Meester et al. (2020)	2
Robinson, 2011	1				CSS	119	De Meester et al. (2020)	1
Robinson et al. 2012	1				CSS	34	De Meester et al. (2020) Figueroa and An (2017) Holfelder and Schott (2014) Logan et al. (2015) Xin et al. (2020)	5
Rogers et al. 2018	1				CSS	173	Burton et al. (2023) De Meester et al. (2020)	2
Rudisill et al. 1993	1				CSS	218	De Meester et al. (2020) Lubans et al. (2010)	2
Schempp et al. 1983		1			LON	208	De Meester et al. (2020)	1
Schranz et al. 2014				1	RCT	56	Collins, Booth, Duncan, Fawkner, and Niven (2019)	1
Schuengel et al. 2006		1			LON	80	De Meester et al. (2020)	1
Shapiro and Dummer, 1998	1				CSS	25	De Meester et al. (2020)	1
Southall 2004	1				CSS	142	Lubans et al. (2010) Cattuzzo et al. (2016)	2
Spessato; Gabbard; Valentini 2013	1				CSS	264	Cattuzzo et al. (2016) De Meester et al. (2020)	2
Tietjens et al. 2018	1				CSS	27	De Meester et al. (2020)	1
Toftegaard-stoeckel et al. 2010	1				CSS	646	De Meester et al. (2020)	1
True et al. 2017	1				CSS	411	De Meester et al. (2020)	1
Turner et al. 2013	1				CSS	42	De Meester et al. (2020)	1
Urrutia-Gutierrez et al. 2017	1				CSS	970	De Meester et al. (2020)	1
Van Rossum and Vermeer, 1990	1				CSS	128	De Meester et al. (2020)	1
Velez et al. 2010			1		INT	28	Behm et al. (2017) Collins, Booth, Duncan, Fawkner, and Niven (2019) Wu et al. (2023)	3
Yu et al. 2016			1		INT	84	De Meester et al. (2020)	1
Yu et al. 2016	1				CSS	130	De Meester et al. (2020)	1
Yun and Ullrich, 1997	1				CSS	109	De Meester et al. (2020)	1
Zhang et al. 2015	1				CSS	288	De Meester et al. (2020)	1
SUBTOTALS	81	12	8	3		28283		1.45098
UNIQUE	102
TOTAL (NB: LON+CSS co-occur)	104
	0.778846	0.115385	0.0769231	0.0288462

## Sheet: PMC-PA
Article	Cross-sectional design	Longi-tudinal design	Inter-vention design	(c)RCT	Study design	No. of participants	Cited by reviews	Cited by # reviews
Abarca-Sos et al. 2013	1				CSS	1272	Babic et al. (2014)	1
Baena, Granero, & Ortiz 2012			1		INT	125	Zamorano-Garcia, Infantes-Paniagua, Cuevas-Campos, and Fernandez-Bustos (2023)	1
Baker & Davison, 2011		1			LON	149	Babic et al. (2014)	1
Barnett et al. 2008		1			LON	928	Babic et al. (2014) De Meester et al. (2020) Lubans et al. (2010) Cattuzzo et al. (2016) Holfelder and Schott (2014)	5
Barnett et al. 2011	1				CSS	215	Babic et al. (2014) Barnett et al. (2016) Burton et al. (2023) Holfelder and Schott (2014) De Meester et al. (2020) Logan et al. (2015)	6
Biddle & Goudas, 1996	1				CSS	147	Babic et al. (2014)	1
Biddle & Wang, 2003	1				CSS	516	Babic et al. (2014)	1
Britton et al. 2019		1			LON	224	Barnett et al. (2022) Burton et al. (2023)	2
Burgess, Grogan, & Burwitz, 2006			1		INT	100	Zamorano-Garcia, Infantes-Paniagua, Cuevas-Campos, and Fernandez-Bustos (2023)	1
Burns & Fu, 2018	1				CSS	84	Barnett et al. (2022)	1
Chan et al. 2019	1				CSS	763	Barnett et al. (2022) De Meester et al. (2020)	2
Cheval et al. 2016	1				CSS	1202	Wang and Zhou (2023)	1
Christiansen, et al. 2018			1		INT	2797	Zamorano-Garcia, Infantes-Paniagua, Cuevas-Campos, and Fernandez-Bustos (2023)	1
Craft et al. 2003	1				CSS	46	Babic et al. (2014)	1
Crane et al. 2015	1				CSS	116	De Meester et al. (2020) Barnett et al. (2022) Xin et al. (2020)	3
Crocker et al. 2000		1			LON	631	Babic et al. (2014)	1
Crocker et al. 2003		1			LON	631	Babic et al. (2014)	1
Crocker et al. 2006		1			LON	501	Babic et al. (2014)	1
Cumming et al. 2011	1				CSS	407	Babic et al. (2014)	1
Dishman et al. 2006	1				CSS	1250	Babic et al. (2014)	1
Douthitt, 1994	1				CSS	110	Babic et al. (2014)	1
Dunton et al. 2006	1				CSS	277	Babic et al. (2014)	1
Faigenbaum et al. 1997			1		INT	24	Behringer et al. (2010) Collins, Booth, Duncan, Fawkner, and Niven (2019)	2
Fu & Burns, 2018	1				CSS	66	Barnett et al. (2022) Burton et al. (2023)	2
Gillison et al. 2011	1				CSS	310	Babic et al. (2014)	1
González-Cutre et al. 2016			1		INT	88	Zamorano-Garcia, Infantes-Paniagua, Cuevas-Campos, and Fernandez-Bustos (2023)	1
Gu et al. 2017		1			LON	262	Utesch et al. (2019) Wang and Zhou (2023)	3
Hajihosseiniet 2015				1	RCT	41	Zamorano-Garcia, Infantes-Paniagua, Cuevas-Campos, and Fernandez-Bustos (2023)	1
Haugen et al. 2013	1				CSS	1839	Babic et al. (2014) Burton et al. (2023) De Meester et al. (2020) Smith et al. (2019)	4
Ivanovic et al. 2017	1				CSS	NR	Wang and Zhou (2023)	1
Jaakkola et al. 2013		1			LON	237	Babic et al. (2014) De Meester et al. (2020)	2
Jaakkola et al. 2019b	1				CSS	422	Barnett et al. (2022)	1
Jekauc et al. 2017		1			LON	698	Barnett et al. (2022) Burton et al. (2023) De Meester et al. (2020)	3
Kahlin, Werner, Edman, Raustorp, & Alricsson. 2015			1		INT	95	Zamorano-Garcia, Infantes-Paniagua, Cuevas-Campos, and Fernandez-Bustos (2023)	1
Kalaja et al. 2010b	1				CSS	316	Babic et al. (2014) Burton et al. (2023) De Meester et al. (2020) Holfelder and Schott (2014)	4
Khodaverdi et al. 2016	1				CSS	352	Barnett et al. (2022) De Meester et al. (2020) Utesch et al. (2019)	3
Knowles et al. 2009		1			LON	150	Babic et al. (2014)	1
Lander et al. 2018			1		cRCT	171	Barnett et al. (2022) McDonough et al. (2020) Zamorano-Garcia, Infantes-Paniagua, Cuevas-Campos, and Fernandez-Bustos (2023)	3
Lau et al. 2004	1				CSS	100	Babic et al. (2014)	1
Lau et al. 2006	1				CSS	469	Babic et al. (2014)	1
Loucaides et al. 2004	1				CSS	256	Babic et al. (2014)	1
Lubans, Aguiar, & Callister 2010				1	RCT	108	Collins, Booth, Duncan, Fawkner, and Niven (2019) Zamorano-Garcia, Infantes-Paniagua, Cuevas-Campos, and Fernandez-Bustos (2023)	2
Lubans et al. 2011	1				CSS	1518	Babic et al. (2014)	1
Luszcynsk & Abraham, 2012		1			LON	551	Babic et al. (2014)	1
Marsh, 1996	1				CSS	192	Babic et al. (2014)	1
Martin et al. 2006	1				CSS	171	Babic et al. (2014)	1
Mayorga-Vega et al. 2012			1		INT	75	García-Hermoso et al. (2020) Zamorano-Garcia, Infantes-Paniagua, Cuevas-Campos, and Fernandez-Bustos (2023)	2
Moreno-Murcia et al. 2011	1				CSS	472	Babic et al. (2014)	1
Morgan et al. 2008		1			LON	97	Craggs et al. (2011)	1
Morgan et al. 2012				1	RCT	100	Babic et al. (2014)	1
Niven et al. 2007	1				CSS	208	Babic et al. (2014)	1
Papaioannou et al. 2006		1			LON	882	Babic et al. (2014)	1
Paxton et al. 2004	1				CSS	63	Babic et al. (2014)	1
Ransdell et al. 2001			1		INT	14	Babic et al. (2014)	1
Raudseep et al. 2002	1				CSS	253	Babic et al. (2014)	1
Raustorp et al. 2005		1			LON	549	Babic et al. (2014)	1
Raustorp et al. 2009		1			LON	77	Babic et al. (2014)	1
Richter, Tietjens, Ziereis, Querfurth, & Jansen 2016			1		INT	22	Zamorano-Garcia, Infantes-Paniagua, Cuevas-Campos, and Fernandez-Bustos (2023)	1
Scarpa & Nart, 2012	1				CSS	394	Babic et al. (2014)	1
Smart et al. 2012	1				CSS	222	Babic et al. (2014)	1
Standage et al. 2012	1				CSS	494	Babic et al. (2014)	1
Stein et al. 2007	1				CSS	8670	Babic et al. (2014)	1
Vierling et al. 2007	1				CSS	239	Babic et al. (2014)	1
Butcher et al. 2001		1			LON	705	Craggs et al. (2011)	1
Wang & Biddle, 2001	1				CSS	2510	Babic et al. (2014)	1
Wang et al. 2002	1				CSS	824	Babic et al. (2014)	1
Wang et al. 2010	1				CSS	984	Babic et al. (2014)	1
Carver et al. 2010		1			LON	1215	Craggs et al. (2011)	1
Welk et al. 2003	1				CSS	994	Babic et al. (2014)	1
Welk & Schaben, 2004			1		INT	25	Babic et al. (2014)	1
Davison et al. 2007		1			LON	221	Craggs et al. (2011)	1
Garcia et al. 1998		1			LON	132	Craggs et al. (2011)	1
Viira et al. 2003		1			LON	197	Craggs et al. (2011)	1
Zhang et al. 2011			1		INT	286	Babic et al. (2014)	1
SUBTOTALS	39	20	12	3		41851		1.43243
UNIQUE	74
TOTAL (NB: LON+CSS co-occur)	74
	0.527027	0.27027	0.162162	0.0405405

## Sheet: MC-Fitness
Article	Cross-sectional design	Longi-tudinal design	Inter-vention design	(c)RCT	Study design	No. of participants	Cited by reviews	Cited by # reviews
Antunes et al. 2016		1			LON	158	Barnett et al. (2022)	1
Barnett et al. 2008		1			LON	928	Babic et al. (2014) De Meester et al. (2020) Lubans et al. (2010) Cattuzzo et al. (2016) Holfelder and Schott (2014)	5
Barnett, Van Beurden, Morgan, Brooks, Beard 2008			1		INT	928	Cattuzzo et al. (2016) Lubans et al. (2010)	2
Barnett et al. 2009b		1			LON	481	Holfelder and Schott (2014) Lubans et al. (2010) Logan et al. (2015)	3
Behan et al. 2022	1				CSS	2098	Liu et al. (2023a)	1
Bolger et al. 2019				1	RCT	544	Liu et al. (2023a) Moon et al. (2024) Wang and Zhou (2024)	3
Britton et al. 2019		1			LON	224	Barnett et al. (2022) Burton et al. (2023)	2
Burns 2015	1				CSS	384	Lang et al. (2018)	1
Burns et al. 2017a			1		INT	1460	Moon et al. (2024)	1
Burns et al. 2017b			1		INT	976	Moon et al. (2024)	1
Burrows et al. 2014			1		INT	40	Li et al. (2022) Moon et al. (2024)	2
Caballero et al. 2003				1	RCT	1409	Graham et al. (2022)	1
Castelli & Valley 2007	1				CSS	230	Cattuzzo et al. (2016) Logan et al. (2015) Lubans et al. (2010) Smith et al. (2019) Utesch et al. (2019)	5
Barnett et al. 2016	1				CSS	234	Utesch et al. (2019)	1
Chagas and Batista, 2015	1				CSS	68	Burton et al. (2023)	1
Chagas and Batista, 2019a	1				CSS	39	Burton et al. (2023)	1
Chagas and Marinho, 2021		1			LON	166	Burton et al. (2023)	1
Chagas et al. 2021		1			LON	122	Burton et al. (2023)	1
Chan et al. 2019				1	cRCT	282	Hassan et al. (2022) McDonough et al. (2020) Moon et al. (2024)	4
Chan et al., 2019				1	cRCT	276	Lorås (2020)
Channell and Barfield, 2008			1		INT	37	Behm et al. (2017) Behringer et al. (2011) Collins, Booth, Duncan, and Fawkner (2019)	3
Chelly et al. 2009			1		INT	11	Behm et al. (2017) Collins, Booth, Duncan, and Fawkner (2019)	2
Burns et al. 2017	1				CSS	730	Utesch et al. (2019)	1
Chen and Housner, 2013	1				CSS	255	Burton et al. (2023)	1
Chen et al. 2016			1		INT	4234	Moon et al. (2024)	1
Chen et al. 2016	1				CSS	565	Liu et al. (2023a)	1
Oberer et al. 2018	1				CSS	162	Utesch et al. (2019)	1
Chen et al. 2022			1		INT	80	Hui et al. (2024)	1
Ré et al. 2016	1				CSS	80	Utesch et al. (2019)	1
Chow et al. 2016				1	RCT	69	Grady et al. (2025)	1
Christou et al. 2006			1		INT	17	Behringer et al. (2010) Behm et al. (2017) Behringer et al. (2011) Collins, Booth, Duncan, and Fawkner (2019)	4
Stodden et al. 2009	1				CSS	188	Utesch et al. (2019)	1
Vlahov et al. 2014	1				CSS	140	Utesch et al. (2019)	1
Cliff et al. 2011				1	RCT	132	McDonough et al. (2020)	1
Cliff et al. 2007			1		INT	13	Moon et al. (2024)	1
Cliff 2009	1				CSS	46	Bingham et al. (2016) Lubans et al. (2010) Holfelder and Schott (2014) Xin et al. (2020) Figueroa and An (2017) Logan et al. (2015) Jones et al. (2020) Liu, Li, Yuan, and Zhou (2023) Xu et al. (2024)	9
Cliff et al. 2011				1	RCT	NR	Hassan et al. (2022) Engel et al. (2018)	2
Cohen et al. 2015				1	cRCT	460	Barnett et al. (2022); Burns et al. (2018) García-Hermoso et al. (2020) Graham et al. (2022) Moon et al. (2024) McDonough et al. (2020) Engel et al. (2018) Neil-Sztramko et al. (2021)	8
Moura et al. 2021				1	RCT	31	Sinclair et al. (2023)	1
Moura et al. 2022				1	RCT	50	Sinclair et al. (2023)	1
Miller et al. (2015)				1	cRCT	168	Moon et al. (2024) Rico-González (2023)	2
Miller et al. 2016				1	RCT	107	Moon et al. (2024) Lorås (2020) Rico-González (2023)	3
Minghetti et al. 2021			1		INT	48	Chen et al. (2024)	1
Mombarg et al. 2013				1	RCT	29	Comeras-Chueca et al. (2021) McDonough et al. (2020) Oppici et al. (2022)	3
Monsalves Álvarez et al. 2015			1		INT	81	Carson et al. (2017)	1
Morgan et al. 2008	1				CSS	137	Logan et al. (2015)	1
Morgan et al. 2022				1	RCT	125	Chen et al. (2024)	1
Morrison et al. 2012	1				CSS	498	Barnett et al. (2016) Cattuzzo et al. (2016) Poitras et al. (2016)	3
Mostafavi et al. 2013				1	RCT	90	Chen et al. (2024) Carson et al. (2017) Li et al. (2022) Lorås (2020) Van Capelle et al. (2017)	5
Nathan et al. 2017			1		INT	174	Moon et al. (2024)	1
Negra et al. 2016			1		INT	13	Behm et al. (2017) Collins, Booth, Duncan, and Fawkner (2019)	2
Nikolaos, 2015	1				CSS	22	Burton et al. (2023)	1
Nilsen 2020	1				CSS	108	Xin et al. (2020)	1
Nilsen 2020		1			LON	230	Liu, Li, Yuan, and Zhou (2023) Xin et al. (2020)	2
Nunez-Gaunaurd et al. 2013	1				CSS	86	Burton et al. (2023)	1
O’Brien et al. 2016	1				CSS	85	Burton et al. (2023)	1
Okely et al. 2001a	1				CSS	2026	Burton et al. (2023) Lubans et al. (2010) Lang et al. (2018)	3
Okely, Booth & Chey 2004	1				CSS	4363	Cattuzzo et al. (2016) Lubans et al. (2010)	2
Pereira, 2011	1				CSS	3699	Santos et al. (2023) Utesch et al. (2019)	2
Pichardo et al. 2019	1				CSS	108	Burton et al. (2023)	1
Poulsen et al. 2011	1				CSS	116	Cattuzzo et al. (2016)	1
Pullen et al. 2022	1				CSS	224	Burton et al. (2023)	1
Rainer & Jarvis, 2019	1				CSS	307	Liu et al. (2023a)	1
Reeves et al. 1999	1				CSS	51	Cattuzzo et al. (2016) Lubans et al. (2010)	2
Roberts et al. 2012	1				CSS	4650	Cattuzzo et al. (2016)	1
Rudisill et al. 1993	1				CSS	218	De Meester et al. (2020) Lubans et al. (2010)	2
Ryan et al. 2018	1				CSS	130	Burton et al. (2023)	1
Saraiva et al. 2013	1				CSS	367	Cattuzzo et al. (2016)	1
Silva-Moya et al. 2022			1		INT	45	Lin et al. (2022)	1
Sindic et al. 2021			1		INT	72	Lin et al. (2022)	1
Smith et al. 2016				1	RCT	361	Burton et al. (2023)	1
Smith et al. 2018	1				CSS	548	Burton et al. (2023)	1
Sommerfield et al. 2022	1				CSS	104	Burton et al. (2023)	1
Southall 2004	1				CSS	142	Lubans et al. (2010) Cattuzzo et al. (2016)	2
Spessato; Gabbard; Valentini 2013	1				CSS	264	Cattuzzo et al. (2016) De Meester et al. (2020)	2
Stodden et al. 2014	1				CSS	456	Cattuzzo et al. (2016) Utesch et al. (2019)	2
Tadiotto et al. 2021	1				CSS	62	Burton et al. (2023)	1
Truter, Pienaar & DuToit 2012	1				CSS	280	Cattuzzo et al. (2016)	1
Tveter & Holm 2010	1				CSS	341	Cattuzzo et al. (2016) Utesch et al. (2019)	2
Vameghi, Shams, Dehkordi 2013a	1				CSS	400	Cattuzzo et al. (2016)	1
Vameghi, Shams, Dehkordi 2013b	1				CSS	600	Cattuzzo et al. (2016)	1
Vandendriessche et al. 2011	1				CSS	613	Cattuzzo et al. (2016) Utesch et al. (2019)	2
Vedul-Kjelsas et al. 2012	1				CSS	67	Burton et al. (2023) Utesch et al. (2019)	2
Wang et al. 2020			1		INT	NR	Hui et al. (2024)	1
Wang et al. 2021			1		INT	NR	Hui et al. (2024)	1
Wei & Wei, 2016			1		INT	20	Hui et al. (2024)	1
Williams et al. 2008	1				CSS	198	Bingham et al. (2016) Carson et al. (2017) Figueroa and An (2017) Holfelder and Schott (2014) Jones et al. (2020) Logan et al. (2015) Lubans et al. (2010) Xin et al. (2020) Xu et al. (2024)	9
Woods et al. 2018	1				CSS	44	Burton et al. (2023)	1
Wright et al. 2015			1		INT	NR	Hui et al. (2024)	1
Wu et al. 2015			1		INT	40	Hui et al. (2024)	1
Xia et al. 2019			1		INT	NR	Hui et al. (2024)	1
Xu et al. 2021			1		INT	131	Hui et al. (2024)	1
Yameng et al. 2019	1				CSS	201	Liu et al. (2023a)	1
Yamin et al. 2021	1				CSS	304	Liu et al. (2023a)	1
Zhao et al. 2020			1		INT	60	Hui et al. (2024)	1
Zheng et al. 2022			1		INT	NR	Hui et al. (2024)	1
Zhou et al. 2022			1		INT	120	Hui et al. (2024)	1
Zhou et al. 2021			1		INT	NR	Hui et al. (2024)	1
Zou et al. 2016			1		INT	84	Hui et al. (2024)	1
Zuvela & Kezic Krstulovic, 2016	1				CSS	90	Liu et al. (2023a)	1
SUBTOTALS	49	7	28	16		42254		1.73737
UNIQUE	100
TOTAL	100
	0.49	0.07	0.28	0.16

## Sheet: Fitness-PA
Article	Cross-sectional design	Longi-tudinal design	Inter-vention design	(c)RCT	Study design	No. of participants	Cited by reviews	Cited by # reviews
Abassi et al. 2020				1	RCT	24	Pinho et al. (2024) Duncombe et al. (2022)	2
Abd-Elfattah et al. 2022			1		INT	40	Cibinello et al. (2023)	1
Aburto et al. 2011				1	cRCT	699	Braaksma et al. (2018) Neil-Sztramko et al. (2021) Minatto et al. (2016)	3
Larsen et al.2018				1	RCT	295	Wu et al. (2023) Zhou et al. (2024)	2
Adıguzel et al. 2022			1		INT	18	Cibinello et al. (2023)	1
Afghani et al. 2003	1				CSS	452	Smith et al. (2019)	1
Aggio et al. 2015	1				CSS	353	Poitras et al. (2016)	1
Aires 2011	1				CSS	1708	Larouche et al. (2014)	1
Alberga et al. 2016			1		RCT	304	Collins, Booth, Duncan, and Fawkner (2019) Li et al. (2024)	2
Yoshimoto et al.2016				1	RCT	47	Wu et al. (2023) Moran et al. (2018)	2
Martin-Smith et al.2019				1	RCT	52	Wu et al. (2023) da Silva Bento. (2022)	2
Alonso-Fernández et al 2019				1	RCT	26	Duncombe et al. (2022) da Silva Bento. (2022) García-Hermoso et al. (2020) Wu et al. (2023)	4
Camacho-Cardenosa et al.2016				1	RCT	18	Wu et al. (2023)	1
Alves et al. 2016				1	RCT	128	Li et al. (2024) Pinho et al. (2024) Villa-González et al. (2023)	3
Alves et al. 2016				1	RCT	168	Behm et al. (2017) Gäbler et al. (2018) Li et al. (2024) Pinho et al. (2024) Wu et al. (2021) Wu et al. (2023)	6
Amaro et al. 2017			1		INT	21	Gäbler et al. (2018) Li et al. (2024)	2
Andersen 1994		1			LON	259	Smith et al. (2019)	1
Andersen et al. 2006	1				CSS	1732	Poitras et al. (2016)	1
Andersen 2009	1				CSS	1249	Larouche et al. (2014) Smith et al. (2019) Lubans et al. (2011)	3
Andrade 2014				1	cRCT		Neil-Sztramko et al. (2021)	1
Andres, 2017			1		INT	100	Peralta et al. (2020)	1
An HS 2017			1		INT	40	Lei & Jun (2022)	1
Anne si et al. 2005			1		INT	570	Villa-González et al. (2023)	1
Ara et al. 2004	1				CSS	114	Smith et al. (2019)	1
Ara et al. 2007	1				CSS	1068	Smith et al. (2019)	1
Araba tzi et al. 2018				1	RCT	50	Villa-González et al. (2023)	1
Arabatzi, 2016			1		INT	12	Behm et al. (2017)	1
Cataldi et al.2021				1	RCT	30	Wu et al. (2023)	1
Arazi et al. 2016				1	RCT	22	Singh et al. (2022) Zhao et al. (2023)	2
Ardoy et al. 2011				1	cRCT	67	García-Hermoso et al. (2020) Neil-Sztramko et al. (2021) Sun et al. (2013)	3
Chen et al.2017				1	RCT	36	Wu et al. (2023)	1
Choen et al.2021				1	RCT	40	Wu et al. (2023)	1
Aspenes et al. 2009			1		INT	20	Gäbler et al. (2018) Li et al. (2024)	2
Assuncao et al. 2016			1		INT	33	Behm et al. (2017)	1
Athanasiou et al. 2006			1		INT	20	Behringer et al. (2010) Behringer et al. (2011)	2
Attene et al. 2015			1		INT	18	Behm et al. (2017)	1
Azab et al. 2022			1		INT	34	Cibinello et al. (2023)	1
Azevedo et al. 2014			1		INT	497	Comeras-Chueca et al. (2021) Norris et al. (2016)	2
Banister et al. 1965			1		INT	52	Behringer et al. (2010)	1
Baquet et al. 2001			1		INT	551	Bauer et al. (2022) Costigan et al. (2015) García-Hermoso et al. (2020) Peralta et al. (2020) Duncombe et al. (2022)	5
Baquet et al. 2002			1		INT	53	Bauer et al. (2022) Duncombe et al. (2022) Eather et al. (2022) Pinho et al. (2024)	4
Baquet et al. 2002			1		INT	345	Eather et al. (2022) Peralta et al. (2020)	2
Baquet et al. 2004			1		INT	100	Bauer et al. (2022) Duncombe et al. (2022) Braaksma et al. (2018) Wu et al. (2023)	4
Baquet et al. 2006		1			LON	158	Smith et al. (2019)	1
Baquet et al. 2010			1		INT	63	Bauer et al. (2022) Braaksma et al. (2018) Duncombe et al. (2022) Eather et al. (2022) Pinho et al. (2024) Wu et al. (2023) Reyes-Amigo et al. (2017)	7
Barbeau et al. 2007				1	RCT	201	Beets et al. (2009); Braaksma et al. (2018) Neil-Sztramko et al. (2021) Pinho et al. (2024)	4
Barnekow-Bergkvist et al. 2001		1			LON	278	Smith et al. (2019)	1
Comeras-Chueca et al.2022a				1	RCT	21	Wu et al. (2023)	1
Comeras-Chueca et al.2022b				1	RCT	20	Wu et al. (2023)	1
Barwani et al. 2001	1				CSS	147	de Andrade Gonçalves et al. (2015)	1
Harris et al.2021				1	RCT	83	Wu et al. (2023)	1
Batalha et al. 2014			1		INT	60	Ferreira et al. (2024)	1
Bayne-Smith et al. 2004				1	RCT	442	Minatto et al. (2016) Neil-Sztramko et al. (2021)	2
Beets & Pitetti 2005	1				CSS	187	Smith et al. (2019) Peralta et al. (2020)	2
Ketelhut et al.2022				1	RCT	18	Wu et al. (2023)	1
Bendiksen et al. 2014			1		INT	93	Braaksma et al. (2018) Peralta et al. (2020)	2
Lau et al.2020				1	RCT	125	Wu et al. (2023)	1
Benson et al. 2007			1		INT	32	Behm et al. (2017)	1
Benson et al. 2008				1	RCT	78	Behringer et al. (2010) Pinho et al. (2024) Zhou et al. (2024)	3
Liang et al.2019				1	RCT	31	Wu et al. (2023)	1
Martínez et al.2016				1	RCT	94	Wu et al. (2023)	1
Bielec et al. 2013			1		INT	230	Ferreira et al. (2024)	1
Birnbaum et al. 2017				1	RCT	1293	Garcia-Hermoso, Alonso-Martinez, Ramirez-Velez, and Izquierdo (2020)	1
Blaes et al. 2011	1				CSS	187	Smith et al. (2019)	1
Blagrove, R. C., et al. 2018			1		INT	25	Gäbler et al. (2018) Li et al. (2024)	2
Blanksby and Gregor 1981			1		INT	48	Behringer et al. (2010)	1
Blimkie et al. 1989			1		INT	27	Behringer et al. (2010)	1
Blimkie, 1989			1		INT	14	Behm et al. (2017)	1
Blimkie et al. 1996			1		INT	31	Behringer et al. (2010)	1
Bluett et al. 2015			1		INT	12	Gäbler et al. (2018) Li et al. (2024)	2
Martinez-Vizcaino et al.2022				1	RCT	487	Wu et al. (2023)	1
Boddy et al. 2010				1	RCT	72	Duncombe et al. (2022)	1
Bogataj et al. 2020				1	RCT	66	Duncombe et al. (2022)	1
Meng et al.2022				1	RCT	36	Wu et al. (2023)	1
Boer et al. 2014				1	RCT	54	Costigan et al. (2015)	1
Bond et al. 2015				1	RCT	20	Zhou et al. (2024)	1
Bonhauser et al. 2005				1	RCT	198	Minatto et al. (2016)	1
Booth et al. 2022			1		INT	503	Breslin et al. (2023)	1
Borges et al. 2016			1		INT	NR	Behm et al. (2017)	1
Bouamra, M., et al. 2022			1		INT	37	Li et al. (2024)	1
Bouziotas et al. 2004	1				CSS	210	de Andrade Gonçalves et al. (2015)	1
Børrestad et al. 2012			1		INT	204	Henriques-Neto et al. (2020)	1
Boyle-Holmes et al. 2010			1		INT	1464	García-Hermoso et al. (2020)	1
Branco, B. H. M., et al. 2019			1		INT	44	Li et al. (2024)	1
Petrusic et al.2022				1	RCT	3	Wu et al. (2023)	1
Breheny et al. 2020				1	cRCT	2280	Anico et al. (2022) Breslin et al. (2023) Neil-Sztramko et al. (2021)	3
Robinson et al.2022				1	RCT	52	Wu et al. (2023)	1
Bronikowski et al. 2011				1	RCT	137	Minatto et al. (2016)	1
Brustio et al. 2019			1		INT	795	Anico et al. (2022) Breslin et al. (2023) Hanna et al. (2023)	3
Brustio et al. 2020			1		INT	548	Anico et al. (2022) Breslin et al. (2023) Hanna et al. (2023)	3
Buchan 2011b			1		INT	57	Costigan et al. (2015) Duncombe et al. (2022)	2
Buchan et al. 2012			1		INT	41	Pinho et al. (2024) da Silva Bento. (2022)	2
Buchan et al. 2013				1	RCT	89	Costigan et al. (2015) Zhou et al. (2024) Eather et al. (2022) da Silva Bento. (2022)	4
Buchheit et al. 2007	1				CSS	99	Smith et al. (2019)	1
Buchheit et al. 2009			1		INT	32	Costigan et al. (2015)	1
Buchheit et al. 2010			1		INT	8	Behm et al. (2017)	1
Bugge et al. 2012			1		INT	696	García-Hermoso et al. (2020)	1
Burke 1998				1	cRCT	NR	Neil-Sztramko et al. (2021)	1
Skoradal et al.2018				1	RCT	392	Wu et al. (2023)	1
Burns et al. 2012				1	RCT	10	Zhou et al. (2024)	1
van der Fels et al.2020				1	RCT	551	Wu et al. (2023)	1
Zhao et al.2022				1	RCT	141	Wu et al. (2023)	1
Caballero et al. 2003				1	RCT	1409	Graham et al. (2022)	1
Caldwell et al. 2020	1				CSS	222	Jiang et al. (2024)	1
Calvin et al. 1959			1		INT	40	Behringer et al. (2010)	1
Camhi et al. 2011		1			LON	131	Peralta et al. (2020)	1
Cao et al. 2022				1	RCT	45	Zhou et al. (2024)	1
Cao et al.2022				1	RCT	20	Wu et al. (2023)	1
Carlin 2018				1	cRCT	NR	Neil-Sztramko et al. (2021)	1
Carlsson et al. 2017			1		INT	33	Gäbler et al. (2018)	1
Carrel et al. 2005				1	RCT	50	García-Hermoso et al. (2020) Pinho et al. (2024)	2
Carson et al. 2014		1			LON	315	Gralla et al. (2019) Poitras et al. (2016) Garcia-Hermoso, Ezzatvar, Ramirez-Velez, Olloquequi, and Izquierdo (2021)	3
Castelli & Valley 2007	1				CSS	230	Cattuzzo et al. (2016) Logan et al. (2015) Lubans et al. (2010) Smith et al. (2019) Utesch et al. (2019)	5
Chaabene and Negra, 2017			1		INT	25	Behm et al. (2017)	1
Chan et al. 2003	1				CSS	207	Smith et al. (2019)	1
Channell and Barfield, 2008			1		INT	37	Behm et al. (2017) Behringer et al. (2011) Collins, Booth, Duncan, and Fawkner (2019)	3
Chelly et al. 2009			1		INT	11	Behm et al. (2017) Collins, Booth, Duncan, and Fawkner (2019)	2
Chelly et al. 2015			1		INT	14	Behm et al. (2017)	1
Chen., et al. 2015			1		INT	60	Li et al. (2024)	1
Chen, 2017				1	RCT	84	Zhao et al. (2023)	1
Chen, 2021				1	RCT	80	Zhao et al. (2023)	1
Chesham et al. 2018			1		INT	504	Anico et al. (2022) Breslin et al. (2023) Hanna et al. (2023)	3
Cheunsiri et al. 2018				1	RCT	48	Duncombe et al. (2022)	1
Chillon 2010	1				CSS	2271	Larouche et al. (2014)	1
Chillón et al. 2012		1			LON	262	Henriques-Neto et al. (2020)	1
Choi JI 2009			1		INT	145	Lei & Jun (2022)	1
Christiansen et al. 2013				1	cRCT	1348	Minatto et al. (2016)	1
Christou et al. 2006			1		INT	17	Behringer et al. (2010) Behm et al. (2017) Behringer et al. (2011) Collins, Booth, Duncan, and Fawkner (2019)	4
Cibinello et al. 2020a			1		INT	40	Cibinello et al. (2023)	1
Cibinello et al. 2020b			1		INT	40	Cibinello et al. (2023)	1
Ciesla et al. 2014a	1				CSS	25.816	Smith et al. (2019)	1
Ciesla 2014b	1				CSS	14.773	Smith et al. (2019)	1
Çifci et al. 2020			1		INT	100	Comeras-Chueca et al. (2021)	1
Alpert et al. 1990				1	RCT	24	Szeszulski et al. (2019)	1
Cohen et al. 2014	1				CSS	6829	Smith et al. (2019)	1
Cohen et al. 2015				1	cRCT	460	Barnett et al. (2022); Burns et al. (2018) García-Hermoso et al. (2020) Graham et al. (2022) Moon et al. (2024) McDonough et al. (2020) Engel et al. (2018) Neil-Sztramko et al. (2021)	8
Nemet et al. 2013			1		INT	342	Szeszulski et al. (2019)	1
Cohen, D. D., et al. 2022			1		INT	99	Li et al. (2024) Wu et al. (2023)	2
Coknaz et al. 2019				1	RCT	106	Liu et al. (2020)	1
Niederer et al. 2013b				1	cRCT	652	Szeszulski et al. (2019)	1
Coleman et al. 2005			1		INT	896	Burns et al. (2018); Errisuriz et al. (2018)	2
Comeau et al. 2017	1				CSS	145	Liu et al. (2023a)	1
Zhou et al. 2014			1		INT	357	Szeszulski et al. (2019)	1
Downs 2008	1				CSS	178	Stojanović et al. (2024)	1
Connor-Kuntz and Dummer. 1996			1		INT	57	Van Capelle et al. (2017)	1
Contreras et al. 2017			1		INT	24	Behm et al. (2017)	1
Cook 2019	1				CSS	129	Xin et al. (2020) Jones et al. (2020)	2
Cooper et al. 2006	1				CSS	919	Larouche et al. (2014) Lubans et al. (2011)	2
Cooper 2008		1			LON	384	Larouche et al. (2014) Lubans et al. (2011)	2
Corte de Araujo et al. 2012				1	RCT	39	Reyes-Amigo et al. (2017)	1
Coskun and Sahin, 2014			1		INT	18	Behm et al. (2017)	1
Cossor et al. 1999			1		INT	19	Behm et al. (2017) Behringer et al. (2011)	2
Costello and Warne 2020			1		INT	100	Lorås (2020) McDonough et al. (2020)	2
Costigan et al. 2015				1	RCT	65	García-Hermoso et al. (2020) Wu et al. (2023) Zhou et al. (2024) Eather et al. (2022) da Silva Bento. (2022)	5
Costigan et al. 2018				1	RCT	65	Duncombe et al. (2022) García-Hermoso et al. (2020)	2
Cotrim, 2012				1	RCT	30	Sun and Chen (2024)	1
Crane et al. 2015	1				CSS	116	De Meester et al. (2020) Barnett et al. (2022) Xin et al. (2020)	3
Crouter et al. 2015				1	RCT	36	Braaksma et al. (2018) Pozuelo-Carrascosa et al. (2018) Pinho et al. (2024)	3
Crowhurst et al. 1993	1				CSS	9	Peralta et al. (2020)	1
Cumming et al. 1969		1			LON	89	Peralta et al. (2020)	1
Cvetković et al. 2018	Exercise training			1	RCT	42	Clemente et al. (2022) da Silva Bento. (2022) Duncombe et al. (2022) Pinho et al. (2024) Wu et al. (2023)	5
Cvetković et al. 2018	Effects of a 12			1	RCT	42	Clemente et al. (2022) Duncombe et al. (2022)	2
Cvejić et al. 2017				1	RCT	178	García-Hermoso et al. (2020)	1
da Fontoura et al. 2004			1		INT	14	Behringer et al. (2010)	1
Dalamitros et al. 2015			1		INT	11	Behm et al. (2017)	1
Dalziell et al. 2019				1	RCT	143	García-Hermoso et al. (2020) Lorås (2020)	2
D'Ascenzi et al. 2016			1		INT	94	Ferreira et al. (2024)	1
Fang 2020	1				CSS	301	Stojanović et al. (2024)	1
Davis et al. 2012				1	RCT	222	Braaksma et al. (2018) Pinho et al. (2024) Zhou et al. (2024)	3
Mayorga-Vega 2019	1				CSS	126	Stojanović et al. (2024)	1
Arnett & Lutz, 2002			1		INT	25	Singh et al. (2022)	1
Day et al. 2015		1			LON	70	Smith et al. (2019)	1
Chen et al. 2011			1		INT	6	Singh et al. (2022)	1
De Beare et al. 2016	1				CSS	201	Smith et al. (2019)	1
De Greeff et al. 2016				1	cRCT	499	Burns et al. (2018) Pozuelo-Carrascosa et al. (2018) Neil-Sztramko et al. (2021)	3
De Heer et al. 2011				1	cRCT	804	Braaksma et al. (2018) Neil-Sztramko et al. (2021)	2
de Hoyo et al. 2016			1		INT	9	Behm et al. (2017)	1
de Jonge et al. 2020			1		INT	659	Anico et al. (2022) Breslin et al. (2023) Hanna et al. (2023)	3
de Kegel et al. 2013	1				CSS	210	Carson et al. (2017)	1
De Koning et al. 1984			1		INT	29	Behringer et al. (2010)	1
Delgado-Floody et al. 2018			1		INT	197	García-Hermoso et al. (2020) Eather et al. (2022) Wu et al. (2023)	3
Deli et al. 2006			1		INT	75	Li et al. (2022) Sun and Chen (2024)	2
De Meester et al. 2016	1				CSS	215	Burton et al. (2023) De Meester et al. (2020)	2
Dencker et al. 2010	1				CSS	468	Poitras et al. (2016)	1
Deprez et al. 2014		1			LON	162	Burton et al. (2023)	1
Derr, 2001				1	RCT	68	Sun and Chen (2024)	1
de Souza et al. 2014		1			LON	285	Barnett et al. (2022) Smith et al. (2019)	2
De Souza et al. 2015			1		INT	19	Cox et al. (2020)	1
de Vries et al. 2015				1	RCT	161	Carson et al. (2017)	1
Çınar-Medeni et al. 2019			1		INT	18	Singh et al. (2022)	1
Colakoglu et al. 2017			1		INT	17	Singh et al. (2022)	1
Derri et al. 2001				1	RCT	68	Li et al. (2022)	1
D'Hondt et al. 2013		1			LON	100	Barnett et al. (2016) Cattuzzo et al. (2016)	2
D’Hondt et al. 2014		1			LON	2517	Barnett et al. (2016)	1
Dias, 2013			1		INT	12	Santos et al. (2023)	1
Dias et al. 2018				1	RCT	99	Zhou et al. (2024)	1
Diallo et al. 2001			1		INT	10	Behm et al. (2017)	1
Dickinson and Place, 2014				1	RCT	100	Norris et al. (2016)	1
Diekmann & Letzelter, 1987			1		INT	132	Behringer et al. (2011)	1
Dimitriou et al. 2011			1		INT	119	Poitras et al. (2016)	1
Duzgun et al. 2010			1		INT	17	Singh et al. (2022)	1
Ding et al. 2021			1		INT	40	Hui et al. (2024)	1
Docherty et al. 1987			1		INT	34	Behringer et al. (2010)	1
Donath, 2015				1	RCT	41	Sun and Chen (2024) Van Capelle et al. (2017) Veldman et al. (2021)	3
Donnelly et al. 1996			1		INT	338	Errisuriz et al. (2018)	1
Donnelly 2017				1	cRCT	NR	Neil-Sztramko et al. (2021)	1
Dorgo et al.2009			1		INT	222	Behm et al. (2017) Garcia-Banos et al. (2020) Minatto et al. (2016) Wu et al. (2023)	4
dos Santos et al. 2018		1			LON	245	Barnett et al. (2022)	1
dos Santos Cunha 2015			1		INT	NR	Behm et al. (2017)	1
Garcia-Pinillos et al. 2020			1		INT	51	Singh et al. (2022)	1
Draper et al. 2012			1		INT	118	Carson et al. (2017)	1
Dring et al. 2022			1		INT	79	Breslin et al. (2023)	1
Du, 2018				1	RCT	60	Zhao et al. (2023)	1
Du et al. 2019			1		INT	242	Hui et al. (2024)	1
Dudek-Shriber & Zelazny, 2007	1				CSS	100	Carson et al. (2017)	1
Duff et al. 2019				1	RCT	195	Grady et al. (2025)	1
Duft, R. G., et al. 2020			1		INT	37	Li et al. (2024)	1
Duke & Ben Eliyahu, 1992			1		INT	10	Behringer et al. (2011)	1
Duncan, Eyre & Oxford, 2018				1	CRCT	94	Lin et al. (2022)	1
Duncan, Hames & Eyre, 2019			1		INT	140	Lin et al. (2022)	1
Dunton et al. 2007			1		INT	146	Minatto et al. (2016)	1
Ghorbanian et al. 2013			1		INT	15	Singh et al. (2022)	1
Dwyer et al., 1979				1	RCT	334	Sun et al. (2013)	1
Dwyer et al. 1983				1	RCT	345	Minatto et al. (2016)	1
Eather et al. 2013				1	cRCT	213	Braaksma et al. (2018) Burns et al. (2018) Poitras et al. (2016) Pozuelo-Carrascosa et al. (2018)	4
Eather et al. 2016				1	RCT	96	Cox et al. (2020) Garcia-Banos et al. (2020) Wu et al. (2023) Moran et al. (2018) Zhang et al. (2024)	5
Edelson et al. 2016	1				CSS	1224	Smith et al. (2019)	1
Egan-shuttler			1		INT	16	Gäbler et al. (2018)	1
Eiberg et al. 2005	1				CSS	592	Poitras et al. (2016)	1
Ha et al. 2017			1		INT	66	Singh et al. (2022)	1
Eler and Acar, 2018				1	RCT	240	Zhao et al. (2023)	1
Eiholzer et al. 2010			1		INT	46	Smith et al. (2019)	1
Kusuma et al. 2020			1		INT	11	Singh et al. (2022)	1
Masterson & Brown, 1993			1		INT	10	Singh et al. (2022)	1
Ekstrom et al. 2017			1		INT	56	Eather et al. (2022)	1
Eler & Acar, 2018				1	RCT	240	Singh et al. (2022)	1
Eliakim et al. 2007				1	RCT	101	Hesketh et al. (2017) Pozuelo-Carrascosa et al. (2018) Szeszulski et al. (2019) Garcia-Hermoso, Alonso-Martinez, Ramirez-Velez, and Izquierdo (2020)	4
Engel et al. 2018			1		INT	85	Bauer et al. (2022)	1
Engel et al. 2019				1	RCT	35	Villa-González et al. (2023) Wu et al. (2023) da Silva Bento. (2022)	3
Engel et al. 2021				1	RCT	39	Grady et al. (2025)	1
Engel et al. 2022				1	CRCT	66	Wang and Zhou (2024)	1
Enright et al. 2015			1		INT	15	Gäbler et al. (2018) Li et al. (2024)	2
Erfle and Gamble, 2015			1		INT	10206	García-Hermoso et al. (2020)	1
Ericsson and Karlsson, 2014			1		INT	220	García-Hermoso et al. (2020)	1
Erwin & Castelli 2008	1				CSS	180	Cattuzzo et al. (2016) Lubans et al. (2010) Logan et al. (2015)	3
Esmaeilzadeh 2015	1				CSS	456	Smith et al. (2019)	1
Faigenbaum et al. 1993			1		INT	23	Behringer et al. (2010) Behringer et al. (2011) Collins, Booth, Duncan, and Fawkner (2019) Pinho et al. (2024)	4
Faigenbaum et al. 1996			1		INT	24	Behringer et al. (2010) Behm et al. (2017); Behringer et al. (2011) Collins, Booth, Duncan, and Fawkner (2019)	4
Faigenbaum et al. 1999			1		INT	43	Behringer et al. (2010) Behm et al. (2017) Zhou et al. (2024)	3
Faigenbaum et al. 2001			1		INT	44	Behm et al. (2017) Wu et al. (2021)	2
Faigenbaum et al. 2002			1		INT	55	Behringer et al. (2010) Behm et al. (2017); Behringer et al. (2011) Collins, Booth, Duncan, and Fawkner (2019) Pinho et al. (2024)	5
Faigenbaum et al. 2005			1		INT	43	Behringer et al. (2010) Behringer et al. (2011) Collins, Booth, Duncan, and Fawkner (2019)	3
Faigenbaum and Mediate, 2006			1		INT	118	Behringer et al. (2011) García-Hermoso et al. (2020)	2
Faigenbaum et al. 2007a			1		INT	22	Behm et al. (2017)	1
Faigenbaum et al. 2007b			1		INT	27	Behm et al. (2017) Behringer et al. (2011)	2
Faigenbaum et al. 2009			1		INT	40	Behm et al. (2017)	1
Faigenbaum et al. 2011			1		INT	40	Lin et al. (2022)	1
Faigenbaum et al. 2013				1	cRCT	39	Villa-González et al. (2023)	1
Faigenbaum et al. 2014				1	cRCT	40	Behm et al. (2017) Villa-González et al. (2023)	2
Faigenbaum et al. 2015				1	cRCT	41	Behm et al. (2017) Burns et al. (2018) Villa-González et al. (2023) Wu et al. (2021)	4
Erfle & Gamble, 2015			1		INT	10206	Peralta et al. (2020)	1
Fairclough & Stratton, 2005	1				CSS	122	Peralta et al. (2020)	1
Fairclough & Stratton, 2006	1				CSS	68	Peralta et al. (2020)	1
Fairclough 2013				1	cRCT	46	Neil-Sztramko et al. (2021)	1
Fairclough et al. 2016			1		INT	107	Burns et al. (2018) Graham et al. (2022) Pinho et al. (2024)	3
Falk and Mor, 1996			1		INT	29	Behm et al. (2017) Behringer et al. (2011)	2
Fan et al. 2022			1		INT	84	Hui et al. (2024)	1
Fang et al. 2016	1				CSS	1232	Smith et al. (2019)	1
Yang et al. 2020			1		INT	40	Singh et al. (2022)	1
Farah et al. 2014				1	RCT	43	Zhou et al. (2024)	1
Faria, W. F., et al. 2020			1		INT	76	Li et al. (2024)	1
Farias et al. 2010			1		INT	383	Minatto et al. (2016)	1
Farpour-Lambert et al. 2009				1	RCT	44	Zhou et al. (2024)	1
Faude et al. 2013			1		INT	20	Costigan et al. (2015) Pinho et al. (2024)	2
Fazelifar., et al. 2013			1		INT	24	Li et al. (2024)	1
Fernandez et al. 2016			1		INT	30	Behm et al. (2017)	1
Ferrete et al. 2014				1	RCT	24	Behm et al. (2017) Wu et al. (2021)	2
Ferry et al. 2013			1		INT	73	Ferreira et al. (2024)	1
Finkelstein et al. 2013				1	cRCT	285	Braaksma et al. (2018) Poitras et al. (2016)	2
Fisher et al. 2005	1				CSS	394	Bingham et al. (2016) Carson et al. (2017) Figueroa and An (2017) Holfelder and Schott (2014) Jones et al. (2020) Lubans et al. (2010) Xin et al. (2020) Xu et al. (2024)	7
Flanagan et al. 2002			1		INT	28	Collins, Booth, Duncan, and Fawkner (2019)	1
Flores et al. 1995				1	RCT	81	Minatto et al. (2016)	1
Foo et al. 2007	1				CSS	283	Smith et al. (2019)	1
Ford & Puckett, 1983			1		INT	32	Behringer et al. (2011)	1
Foulkes et al. 2017				1	CRCT	162	Hassan et al. (2022)	1
Foweather et al. 2008				1	RCT	34	McDonough et al. (2020)	1
Fransen et al. 2014		1			LON	501	Barnett et al. (2022)	1
Froehlich Chow et al. 2016			1		INT	NR	Engel et al. (2018)	1
Fu et al. 2018			1		INT	65	Comeras-Chueca et al. (2021)	1
Fu et al. 2018				1	RCT	65	Comeras-Chueca et al. (2021)	1
Fu & Burns, 2018	1				CSS	66	Barnett et al. (2022) Burton et al. (2023)	2
Fukunaga et al. 1992			1		INT	99	Behringer et al. (2010)	1
Funato 1986			1		INT	20	Behm et al. (2017)	1
Gallotta et al. 2009			1		INT	152	Peralta et al. (2020)	1
Gallotta et al. 2017				1	RCT	230	García-Hermoso et al. (2020) Lorås (2020)	2
Galvez, E., et al. 2022			1		INT	22	Li et al. (2024)	1
Gamelin et al. 2009			1		INT	38	Bauer et al. (2022) Duncombe et al. (2022) Reyes-Amigo et al. (2017) Wu et al. (2023)	4
Gao et al. 2013			1		INT	208	Minatto et al. (2016) Norris et al. (2016)	2
Gao et al. 2019				1	RCT	32	Comeras-Chueca et al. (2021)	1
Gao et al. 2019			1		INT	65	Comeras-Chueca et al. (2021) Li et al. (2022) Hassan et al. (2022) Oppici et al. (2022)	4
Gao, 2019			1		INT	40	Zhao et al. (2023)	1
Gao et al. 2019			1		INT	81	Liu et al. (2020)	1
Gao, 2020				1	RCT	60	Zhao et al. (2023)	1
Gao et al. 2021			1		INT	NR	Hui et al. (2024)	1
Dimitrijević et al. 2012				1	RCT	27	Sinclair et al. (2023)	1
Garcia-Hermoso et al. 2020a				1	RCT	170	Woodforde et al. (2022) Pinho et al. (2024)	2
Eider 2015			1		INT	94	Sinclair et al. (2023)	1
Garrido et al. 2010			1		INT	23	Gäbler et al. (2018)	1
Gerber et al. 2021				1	RCT	2166	Zhou et al. (2024)	1
Giannaki et al. 2016			1		INT	39	Cox et al. (2020)	1
Girold et al. 2007			1		INT	21	Gäbler et al. (2018)	1
Gísladóttir et al. 2014	1				CSS	94	Burton et al. (2023)	1
Gísladóttir et al. 2019	1				CSS	101	Burton et al. (2023)	1
Jorgic et al. 2012			1		INT	7	Sinclair et al. (2023)	1
Goldfield et al. 2016				1	RCT	83	Grady et al. (2025)	1
Gomes et al. 2013			1		INT	42	Zhou et al. (2024)	1
Gonzalez-Badillo et al. 2015			1		INT	33	Behm et al. (2017)	1
González-Gálvez et al. 2015			1		INT	66	Cibinello et al. (2023)	1
González-Gálvez et al. 2019			1		INT	54	Cibinello et al. (2023)	1
González-Gálvez et al. 2020			1		INT	441	Cibinello et al. (2023)	1
Garcia-Artero et al. 2007	1				CSS	460	Smith et al. (2019)	1
Gonzalez-Suarez and Grimmer-Somers 2011	1				CSS	380	Smith et al. (2019)	1
Goodway et al. 2003			1		INT	63	Van Capelle et al. (2017)	1
Goodway & Branta, 2003				1	RCT	144	Sun and Chen (2024)	1
Goodway and Branta 2003			1		INT	59	Veldman et al. (2021) Van Capelle et al. (2017)	2
Gorostiaga et al. 1999			1		INT	18	Behringer et al. (2010) Behm et al. (2017) Behringer et al. (2011) Collins, Booth, Duncan, and Fawkner (2019) Li et al. (2024)	5
Gorostiaga et al.2004			1		INT	21	Behringer et al. (2011)	1
Graf et al. 2004	1				CSS	668	Cattuzzo et al. (2016) Holfelder and Schott (2014) Lubans et al. (2010)	3
Grainger et al. 2020				1	CRCT	72	Villa-González et al. (2023)	1
Granacher et al. 2010			1		INT	17	Behm et al. (2017)	1
Granacher et al. 2011a			1		INT	17	Behm et al. (2017) Pinho et al. (2024)	2
Granacher et al. 2011b			1		INT	14	Behm et al. (2017) Collins, Booth, Duncan, and Fawkner (2019) Pinho et al. (2024)	3
Granacher et al. 2011			1		INT	28	Garcia-Banos et al. (2020)	1
Granacher et al. 2011				1	RCT	34	Duncombe et al. (2022) Villa-González et al. (2023) Wu et al. (2023)	3
Granacher, 2011				1	RCT	30	Villa-González et al. (2023) Wu et al. (2021)	2
Granacher et al. 2014				1	RCT	27	Behm et al. (2017)	1
Granacher et al. 2015			1		INT	12	Behm et al. (2017)	1
Grasten et al. 2022			1		INT	446	Zhou et al. (2024)	1
Grund et al. 2000	1				CSS	88	Smith et al. (2019)	1
Gu, 2016		1			LON	256	Barnett et al. (2022) Jones et al. (2020) Xin et al. (2020) Xu et al. (2024)	4
Gu et al. 2016	1				CSS	201	Smith et al. (2019)	1
Gu et al. 2017		1			LON	262	Utesch et al. (2019) Wang and Zhou (2023)	3
Gu et al. 2018			1		INT	273	Lorås (2020) Moon et al. (2024)	2
Gu et al. 2019b		1			LON	330	Burton et al. (2023)	1
Gu et al. 2021	1				CSS	342	Liu et al. (2023a)	1
Guo et al. 2018	1				CSS	227	Jones et al. (2020) Xin et al. (2020)	2
Gutin et al. 2002 26				1	RCT	80	Costigan et al. (2015)	1
Gutin et al. 2005a	1				CSS	421	Poitras et al. (2016) Gralla et al. (2019)	2
Gutin et al. 2008				1	RCT	617	Beets et al. (2009)	1
Guzmán-Muñoz et al. 2020				1	RCT	32	Lin et al. (2022)	1
Hacke et al. 2019				1	RCT	135	Garcia-Hermoso, Alonso-Martinez, Ramirez-Velez, and Izquierdo (2020)	1
Hadjicharalambous et al. 2022			1		INT	53	Clemente et al. (2022)	1
Haga 2008	1				CSS	67	Cattuzzo et al. (2016) Utesch et al. (2019)	2
Haga 2009		1			LON	67	Cattuzzo et al. (2016)	1
Halfon, Bronner 1988			1		INT	610	Minatto et al. (2016)	1
Hall et al. 2016			1		INT	10	Behm et al. (2017)	1
Hall et al. 2018	1				CSS	166	Jones et al. (2020) Xin et al. (2020) Xu et al. (2024)	3
Hall et al. 2019	1				CSS	38	Jones et al. (2020) Xin et al. (2020)	2
Ham KW 2020			1		INT	19	Lei & Jun (2022)	1
Hamilton et al. 1999				1	RCT	27	Chen et al. (2024) Van Capelle et al. (2017)	2
Hammami et al. 2016a			1		INT	15	Behm et al. (2017)	1
Hammami et al. 2016b			1		INT	36	Behm et al. (2017)	1
Hammami et al. 2017			1		INT	28	Collins, Booth, Duncan, and Fawkner (2019)	1
Hammami et al. 2017			1		INT	22	Clemente et al. (2022)	1
Hammami et al. 2018			1		INT	22	Clemente et al. (2022)	1
Hammond et al. 2013			1		INT	18	Norris et al. (2016)	1
Hamstra-Wright 2006	1				CSS	36	Lubans et al. (2010)	1
Hands 2008		1			LON	38	Cattuzzo et al. (2016)	1
Hands et al. 2009	1				CSS	1585	Burton et al. (2023) Holfelder and Schott (2014) Poitras et al. (2016) Smith et al. (2019) Utesch et al. (2019)	5
Hansen et al. 2014	1				CSS	402	Poitras et al. (2016)	1
Hao, 2020				1	RCT	168	Zhao et al. (2023)	1
Harder-Lauridsen et al. 2014				1	RCT	33	Braaksma et al. (2018)	1
Hardy et al. 2010			1		INT	430	Chen et al. (2024) Van Capelle et al. (2017) Zeng et al. (2017)	3
Hardy et al. 2012	1				CSS	6917	Cattuzzo et al. (2016) Liu et al. (2023a) Logan et al. (2015) Utesch et al. (2019)	4
Harrell et al. 1996				1	RCT	1274	Burns et al. (2018) Pinho et al. (2024)	2
Harries et al. 2016			1		INT	8	Behm et al. (2017)	1
Harries, 2018				1	RCT	31	Wu et al. (2021)	1
Harrison et al. 2006			1		INT	312	Burns et al. (2018)	1
Hassan 1991			1		INT	134	Behringer et al. (2010)	1
Hatch et al. 2021			1		INT	80	Breslin et al. (2023)	1
Haugen et al. 2013	1				CSS	1839	Babic et al. (2014) Burton et al. (2023) De Meester et al. (2020) Smith et al. (2019)	4
Haugen & Johansen, 2018		1			LON	49	Barnett et al. (2022)	1
Haugland et al. 2023	1				CSS	952	Liu, Li, Yuan, and Zhou (2023)	1
Hay et al. 2012	1				CSS	605	Gralla et al. (2019) Poitras et al. (2016)	2
Hay et al. 2016				1	RCT	106	Zhou et al. (2024)	1
He Pingni, 2017				1	RCT	30	Sun and Chen (2024)	1
Heelan 2005		1			LON	320	Larouche et al. (2014)	1
Asadi et al. 2018			1		INT	NR	Ramirez-Campillo et al. (2023)	1
Henrique et al. 2016		1			LON	292	Barnett et al. (2022)	1
Henrique et al. 2018		1			LON	245	Barnett et al. (2022)	1
Hergenroeder, 1993 30				1	RCT	56	Sun et al. (2013) Pinho et al. (2024)	2
Herrick et al. 2012			1		INT	98	Minatto et al. (2016)	1
Herrmann et al. 2017		1			LON	1467	Barnett et al. (2022)	1
Hettinger et al. 1958			1		INT	24	Behm et al. (2017)	1
Hetzler et al. 1997			1		INT	30	Behringer et al. (2010) Behringer et al. (2011) Collins, Booth, Duncan, and Fawkner (2019)	3
Hewett et al. 1996			1		INT	11	Behm et al. (2017)	1
Hirst et al. 2009			1		INT	6358	Minatto et al. (2016)	1
Hjorth et al. 2013	1				CSS	730	Poitras et al. (2016)	1
Hoffman et al. 2005	1				CSS	44	Smith et al. (2019)	1
Holcomb et al. 1996			1		INT	51	Behringer et al. (2011)	1
Hopper et al. 2005			1		INT	238	Braaksma et al. (2018)	1
Houtari et al. 2010	1				CSS	1275	de Andrade Gonçalves et al. (2015)	1
Houwen 2010	1				CSS	60	Lang et al. (2018)	1
Howard & Stavrianeas, 2017			1		INT	32	Eather et al. (2022)	1
Hsiao & Chen 2016			1		INT	105	Oppici et al. (2022)	1
Hu et al. 2020				1	RCT		Wang and Zhou (2024)	1
Huang & Malina 2002	1				CSS	282	Smith et al. (2019)	1
Huang, 2015				1	RCT	60	Zhao et al. (2023)	1
Huan et al. 2019	1				CSS	646	Liu et al. (2023a)	1
Huang & Guo, 2018			1		INT	NR	Hui et al. (2024)	1
Hume et al. 2008	1				CSS	248	Cattuzzo et al. (2016) Holfelder and Schott (2014) Logan et al. (2015) Lubans et al. (2010)	4
Hulteen et al. 2018	1				CSS	109	Burton et al. (2023)	1
Huotari et al. 2010	1				CSS	1222	Smith et al. (2019)	1
Huotari et al. 2011		1			LON	1065	Smith et al. (2019)	1
Huotari et al. 2018	1				CSS	4013	Burton et al. (2023)	1
Hurmeric, 2011				1	RCT	72	Sun and Chen (2024)	1
HuWenwen, 2020				1	RCT	128	Sun and Chen (2024)	1
Ignico. 1991			1		INT	30	Van Capelle et al. (2017)	1
Davies et al. 2021			1		INT	NR	Ramirez-Campillo et al. (2023)	1
Ignjatovic et al. 2011			1		INT	23	Behm et al. (2017)	1
Heinonen et al. 2000			1		INT	NR	Ramirez-Campillo et al. (2023)	1
Iivonen et al. 2011			1		INT	84	Carson et al. (2017) Li et al. (2022) Lorås (2020) Sun and Chen (2024) Veldman et al. (2021)	5
Iivonen 2013	1				CSS	37	Bingham et al. (2016) Jones et al. (2020) Liu, Li, Yuan, and Zhou (2023) Xin et al. (2020) Xu et al. (2024)	5
Iivonen 2016	1				CSS	53	Xin et al. (2020)	1
Impellizzeri et al. 2006				1	RCT	40	Costigan et al. (2015)	1
Impellizzeri et al. 2008				1	RCT	26	Costigan et al. (2015)	1
Ingle et al. 2006			1		INT	54	Behringer et al. (2010) Behringer et al. (2011) Pinho et al. (2024)	3
Ingul et al. 2010			1		INT	10	Costigan et al. (2015) Pinho et al. (2024)	2
Jaakkola et al. 2009	1				CSS	152	Burton et al. (2023) Holfelder and Schott (2014)	2
Jaakkola & Washington, 2013		1			LON	152	Barnett et al. (2016) Burton et al. (2023) Holfelder and Schott (2014)	3
Jaakkola et al. 2016		1			LON	333	Barnett et al. (2022) Burton et al. (2023) Utesch et al. (2019)	3
Jaakkola et al. 2019a		1			LON	336	Barnett et al. (2022) Burton et al. (2023)	2
Jaakkola et al. 2019c		1			LON	491	Barnett et al. (2022) Burton et al. (2023) Liu et al. (2023a)	3
Jago et al. 2011				1	cRCT	6358	Minatto et al. (2016) Neil-Sztramko et al. (2021)	2
Moran et al. 2017			1		INT	NR	Ramirez-Campillo et al. (2023)	1
Ramirez-Campillo et al. 2019			1		INT	NR	Ramirez-Campillo et al. (2023)	1
Jaksic et al. 2020			1		INT	132	Hui et al. (2024)	1
Jamner et al. 2004			1		INT	146	Minatto et al. (2016)	1
Jang CH 2013			1		INT	16	Lei & Jun (2022)	1
Jansen et al. 2008				1	cRCT	1240	Minatto et al. (2016)	1
Jarani et al. 2016				1	cRCT	767	García-Hermoso et al. (2020) Lorås (2020) Neil-Sztramko et al. (2021)	3
Javis et al. 2018	1				CSS	553	De Meester et al. (2020) Liu et al. (2023a)	2
Jelsma et al. 2014			1		INT	48	Norris et al. (2016)	1
Jekauc et al. 2017		1			LON	698	Barnett et al. (2022) Burton et al. (2023) De Meester et al. (2020)	3
Jeong MK2014			1		INT	16	Lei & Jun (2022)	1
Jiménez-Pavón et al. 2013c	1				CSS	1053	Gralla et al. (2019) Poitras et al. (2016)	2
Jing et al. 2019	1				CSS	498	Liu et al. (2023a)	1
Johansson et al. 2015	1				CSS	120	Carson et al. (2017)	1
Romero et al. 2021			1		INT	NR	Ramirez-Campillo et al. (2023)	1
Johnson et al. 2015				1	RCT	36	Comeras-Chueca et al. (2021) Liu et al. (2020) Oppici et al. (2022) McDonough et al. (2020)	4
Johnstone et al. 2017			1		INT	196	Graham et al. (2022)	1
Johnstone et al. 2019				1	CRCT	137	Graham et al. (2022) Hassan et al. (2022) McDonough et al. (2020) Wang and Zhou (2024)	4
Johnson et al. 2019			1		INT	96	Lorås (2020)	1
Jones et al. 2011				1	RCT	97	Carson et al. (2017) Chen et al. (2024) Engel et al. (2018) Figueroa and An (2017) Grady et al. (2025) Hassan et al. (2022) Hesketh et al. (2017) Li et al. (2022) Timmons et al. (2012) Van Capelle et al. (2017) Wang and Zhou (2024) Zeng et al. (2017)	13
Jones et al. 2015				1	RCT	150	Li et al. (2022) Chen et al. (2024) Van Capelle et al. (2017) Wang and Zhou (2024)	4
Jones et al. 2016				1	RCT	137	Grady et al. (2025) Engel et al. (2018)	2
Jones et al. 2020			1		INT	336	Moon et al. (2024)	1
Jones et al. 2021	1				CSS	325	Liu, Li, Yuan, and Zhou (2023)	1
Uzelac-Sciran et al. 2020			1		INT	NR	Ramirez-Campillo et al. (2023)	1
Jung et al. 2014			1		INT	87	Woodforde et al. (2022)	1
Jurak et al. 2008			1		INT	328	García-Hermoso et al. (2020)	1
Juric et al. 2023				1	cRCT	207	Wu et al. (2023) Zhou et al. (2024)	2
Kain et al. 2014				1	RCT	1468	Minatto et al. (2016)	1
Kalaja et al. 2010a	1				CSS	370	Burton et al. (2023) De Meester et al. (2020)	2
Kalaja et al. 2010b	1				CSS	316	Babic et al. (2014) Burton et al. (2023) De Meester et al. (2020) Holfelder and Schott (2014)	4
Kalaja et al. 2012			1		INT	446	Lorås (2020)	1
Kalantari & Esmaeilzadeh 2016	1				CSS	580	Smith et al. (2019)	1
Kambas et al. 2012	1				CSS	232	Bingham et al. (2016) Holfelder and Schott (2014) Jones et al. (2020) Xin et al. (2020)	4
Karabouniotis et al. 2002			1		INT	45	McDonough et al. (2020) Lorås (2020)	2
Kargarfard et al. 2012			1		INT	266	Minatto et al. (2016)	1
Karppanen et al. 2012	1				CSS	119	Smith et al. (2019)	1
Katz et al. 2010			1		INT	1106	Braaksma et al. (2018) Burns et al. (2018)	2
Kelly et al. 2004			1		INT	20	Braaksma et al. (2018) Pinho et al. (2024)	2
Kemper et al. 2001		1			LON	365	Smith et al. (2019)	1
Vera-Asaoka et al. 2020			1		INT	NR	Ramirez-Campillo et al. (2023)	1
Kennedy et al. 2018				1	cRCT	607	Cox et al. (2020) Pinho et al. (2024)	2
Ketelhut et al. 2018				1	RCT	160	Garcia-Hermoso, Alonso-Martinez, Ramirez-Velez, and Izquierdo (2020) Veldman et al. (2021)	2
Ketelhut 2020				1	cRCT	NR	Neil-Sztramko et al. (2021)	1
Vilela et al. 2021			1		INT	NR	Ramirez-Campillo et al. (2023)	1
Ketelhut, Sascha et al. 2024				1	RCT	40	Zhou et al. (2024)	1
Khan et al. 2014				1	RCT	220	Pozuelo-Carrascosa et al. (2018)	1
Khodaverdi et al. 2016	1				CSS	352	Barnett et al. (2022) De Meester et al. (2020) Utesch et al. (2019)	3
Khoo & Al-Shamli 2012	1				CSS	330	Smith et al. (2019)	1
Kim JT 2009			1		INT	41	Lei & Jun (2022)	1
Kim WK 2009			1		INT	20	Lei & Jun (2022)	1
Bogataj et al.2021			1		INT	48	Pinho et al. (2024) Wu et al. (2023)	2
King and Cipriani, 2010			1		INT	10	Behm et al. (2017)	1
Knox et al. 2009			1		INT	192	Minatto et al. (2016)	1
Knox et al. 2012			1		INT	192	Minatto et al. (2016)	1
Kokstejn et al. 2019	1				CSS	40	Burton et al. (2023)	1
Komi et al. 1978			1		INT	12	Behringer et al. (2010)	1
Kotzamanidis et al. 2005			1		INT	23	Behm et al. (2017)	1
Kotzamanidis et al. 2006			1		INT	15	Behm et al. (2017) Behringer et al. (2011)	2
Koubaa et al. 2013				1	RCT	29	Costigan et al. (2015)	1
Koutedakis & Bouziotas, 2003			1		INT	84	Peralta et al. (2020)	1
Kracht et al. 2020		1			LON	53	Liu, Li, Yuan, and Zhou (2023)	1
Kracht et al. 2020	1				CSS	107	Liu, Li, Yuan, and Zhou (2023)	1
Kramer et al. 2019	1				CSS	56	Burton et al. (2023)	1
Kriemler, 2010				1	cRCT	502	Braaksma et al. (2018) Pozuelo-Carrascosa et al. (2018) Graham et al. (2022) Neil-Sztramko et al. (2021) Poitras et al. (2016) Sun et al. (2013)	6
Kriellaars et al. 2019			1		INT	211	Lorås (2020)	1
Kristensen et al. 2010	1				CSS	1260	Poitras et al. (2016)	1
Krombholz, 2012			1		INT	428	Carson et al. (2017) Van Capelle et al. (2017) Veldman et al. (2021)	3
Krstulovic et al. 2010a		1			LON	79	Gutierrez-Garcia et al. (2018)	1
Krstulovic et al. 2010b		1			LON	202	Gutierrez-Garcia et al. (2018)	1
Krustrup et al. 2014				1	cRCT	97	Clemente et al. (2022) Wu et al. (2023)	2
Kuo et al. 2008	1	1			CSS/LON	288	Carson et al. (2017) Veldman et al. (2021)	2
Albuquerque et al. 2015			1		INT	NR	Pinho et al. (2024)	1
Lambourne et al. 2013	1				CSS	401	Poitras et al. (2016)	1
Lambrick et al. 2016				1	RCT	55	Duncombe et al. (2022) Pozuelo-Carrascosa et al. (2018) Pinho et al. (2024) Reyes-Amigo et al. (2017) Wu et al. (2023)	5
Lammle et al. 2016				1	cRCT	1736	Moon et al. (2024)	1
Lander et al. 2017			1		INT	190	Lorås (2020) McDonough et al. (2020)	2
Almeida et al. 2020			1		INT	NR	Pinho et al. (2024)	1
Lang et al. 2018	1				CSS	4710	Jiang et al. (2024)	1
Larouche et al. 2014	1				CSS	491	Smith et al. (2019) Poitras et al. (2016)	2
Larsen et al. 2015		1			LON	673	Barnett et al. (2022)	1
Larsen et al. 2016				1	RCT	83	Villa-González et al. (2023)	1
Larsen et al.2017				1	cRCT	239	Duncombe et al. (2022) Wu et al. (2023) Eather et al. (2022)	3
Arabatzi et al. 2018			1		INT	NR	Pinho et al. (2024)	1
Larsen, Nielsen, Helge, 2018			1		INT	35	Clemente et al. (2022)	1
Larsen, Nielsen, Madsen, 2018			1		INT	35	Clemente et al. (2022)	1
Larsen, Madsen, Nielsen, 2020			1		INT	38	Clemente et al. (2022)	1
Latorre-Roman et al. 2018				1	RCT	111	Garcia-Hermoso, Alonso-Martinez, Ramirez-Velez, and Izquierdo (2020) Szeszulski et al. (2019) Wu et al. (2023)	3
Lau et al. 2014			1		INT	48	Braaksma et al. (2018)	1
Lau et al. 2015				1	RCT	48	Pinho et al. (2024) Reyes-Amigo et al. (2017) da Silva Bento. (2022)	3
Lau et al. 2016				1	RCT	80	Burns et al. (2018) Comeras-Chueca et al. (2021) Neil-Sztramko et al. (2021) Wu et al. (2023)	4
Bem-Othman et al. 2019			1		INT		Pinho et al. (2024)	1
Laukkanen et al. 2015				1	RCT	91	McDonough et al. (2020) Moon et al. (2024) Zeng et al. (2017)	3
Laurent et al. 2018				1	RCT	28	Moon et al. (2024) Zhang et al. (2024)	2
Laurson et al. 2008	1				CSS	796	Peralta et al. (2020)	1
Leahy et al.2019				1	cRCT	68	Wu et al. (2023) Neil-Sztramko et al. (2021) Eather et al. (2022) da Silva Bento. (2022)	4
Leahy et al. 2020				1	RCT	670	Duncombe et al. (2022)	1
Lee SJ 2009			1		INT	78	Lei & Jun (2022)	1
ben Ounis et al. 2010			1		INT	NR	Pinho et al. (2024)	1
Lee, Y. H., et al. 2010			1		INT	54	Li et al. (2024)	1
Lee & Galloway 2012			1		INT	22	Veldman et al. (2021)	1
Lee et al. 2018				1	RCT	NR	Hassan et al. (2022)	1
Lee, S., et al. 2019			1		INT	118	Li et al. (2024)	1
Lee et al. 2020a			1		INT	31	Moon et al. (2024)	1
Lee et al. 2020b				1	RCT	36	McDonough et al. (2020) Moon et al. (2024) Wang and Zhou (2024)	3
Leis et al. 2020				1	RCT	897	Grady et al. (2025)	1
Lemos et al. 2012				1	RCT	50	Li et al. (2022)	1
Leo, 2022	1	1			CSS/LON	28	Santos et al. (2023)	1
Lephart et al. 2005			1		INT	14	Behm et al. (2017)	1
Leppänen et al. 2016	1				CSS	307	Smith et al. (2019) Zhou et al. (2024)	2
Leppänen et al. 2017	1				LON	138	Garcia-Hermoso, Ezzatvar, Ramirez-Velez, Olloquequi, and Izquierdo (2021) Zhou et al. (2024)	2
LI Z., et al. 2024			1		INT	157	Li et al. (2024)	1
Berthoin et al. 1995			1		INT	NR	Pinho et al. (2024)	1
Lillegard et al. 1997			1		INT	91	Behringer et al. (2010) Behringer et al. (2011) Collins, Booth, Duncan, and Fawkner (2019) Moran et al. (2018)	4
Lima et al. 2017		1			LON	696	Barnett et al. (2022) Utesch et al. (2019)	2
Lima et al. 2019		1			LON	696	Barnett et al. (2022)	1
Lin et al. 2016	1				CSS	264	Carson et al. (2017)	1
Lind et al. 2018			1		INT	20	Clemente et al. (2022)	1
Lindgren et al. 2012				1	RCT	48	Minatto et al. (2016)	1
Liu et al. 2014			1		INT	87	Hui et al. (2024)	1
Liu et al. 2016			1		INT	NR	Hui et al. (2024)	1
Liu et al. 2018			1		INT	NR	Hui et al. (2024)	1
Berntsen et al. 2010			1		INT	NR	Pinho et al. (2024)	1
Brand et al. 2015			1		INT	NR	Pinho et al. (2024)	1
Livesey et al. 2011	1				CSS	192	Holfelder and Schott (2014)	1
Lloyd et al. 2014		1			LON	17	Barnett et al. (2022)	1
Lloyd et al. 2015	1				CSS	33	Burton et al. (2023)	1
Lloyd et al. 2016			1		INT	80	Behm et al. (2017) Collins, Booth, Duncan, and Fawkner (2019) Cox et al. (2020) Garcia-Banos et al. (2020) Ramirez-Campillo et al. (2023)	5
Lo et al. 2017	1				CSS	649442	Smith et al. (2019)	1
Lobo & Galloway 2012			1		INT	28	Veldman et al. (2021)	1
Löfgren et al. 2013			1		INT	232	García-Hermoso et al. (2020)	1
Logan, G. R., et al. 2016			1		INT	26	Li et al. (2024)	1
Lohman et al. 2008	1				CSS	1019	Poitras et al. (2016)	1
Loko et al. 2003	1				CSS	1545	Smith et al. (2019)	1
Lopes et al. 2011		1			LON	285	Holfelder and Schott (2014) Smith et al. (2019)	2
Lopes, W. A., et al. 2016			1		INT	48	Li et al. (2024) Pinho et al. (2024)	2
Lopes et al. 2017				1	RCT	60	García-Hermoso et al. (2020) Lorås (2020)	2
Lopes, Maia, Rodrigues & Malina 2012		1			LON	285	Cattuzzo et al. (2016)	1
Lopes et al. 2019		1			LON	103	Barnett et al. (2022) Burton et al. (2023)	2
Lopez-Segovia, M., et al. 2010			1		INT	37	Li et al. (2024)	1
Chae et al. 2010			1		INT	NR	Pinho et al. (2024)	1
Lubans et al. 2010				1	RCT	108	Behm et al. (2017) Pinho et al. (2024) Wu et al. (2021) Wu et al. (2023)	4
Lubans et al. 2014	1				CSS	63	Burton et al. (2023)	1
Lubans et al. 2016				1	RCT	361	Cox et al. (2020)	1
Luchitskaya & Rusanov, 2009			1		INT	2	Ferreira et al. (2024)	1
Lucertini et al. 2013				1	RCT	101	García-Hermoso et al. (2020) Peralta et al. (2020)	2
Macfarlane et al. 2008	1				CSS	154	Smith et al. (2019)	1
Machado- Rodrigues et al. 2012	1				CSS	362	Poitras et al. (2016)	1
Maciulevičienė et al. 2013	1				CSS	104	Smith et al. (2019)	1
MacKelvie et al. 2003				1	RCT	75	Behringer et al. (2011)	1
Madsen 2009	1				CSS	5357	Larouche et al. (2014) Lubans et al. (2011)	2
Madsen 2015				1	cRCT	NR	Neil-Sztramko et al. (2021)	1
Magnusson 2011				1	cRCT	NR	Neil-Sztramko et al. (2021)	1
Magnusson et al. 2012				1	RCT	321	Braaksma et al. (2018) Burns et al. (2018) Pozuelo-Carrascosa et al. (2018)	3
Makhlouf I., et al. 2016			1		INT	57	Gäbler et al. (2018) Li et al. (2024)	2
Mandigout et al. 2000			1		INT	85	Eather et al. (2022)	1
Chuensiri et al. 2017			1		INT	NR	Pinho et al. (2024)	1
Manios et al. 1998			1		INT	962	Errisuriz et al. (2018) Pozuelo-Carrascosa et al. (2018)	2
Marchant et al. 2020			1		INT	258	Anico et al. (2022) Breslin et al. (2023) Hanna et al. (2023)	3
Marinšek et al. 2020				1	RCT	62	Wang and Zhou (2024)	1
Marques et al. 2013			1		INT	26	Behm et al. (2017)	1
Marques et al. 2015	1				CSS	2506	Smith et al. (2019)	1
Marsh & Johnson 1994	1				CSS	2663	Smith et al. (2019)	1
Marshall 1996	1				CSS	200	Lang et al. (2018)	1
Marshall & Bouffard 1997	1				CSS	200	Cattuzzo et al. (2016) García-Hermoso et al. (2020) Lubans et al. (2010)	3
Marta et al. 2011	1				CSS	312	Smith et al. (2019)	1
Marta et al. 2013			1		INT	86	Gäbler et al. (2018) Li et al. (2024) Pinho et al. (2024)	3
Chuensiri et al. 2018			1		INT	NR	Pinho et al. (2024)	1
Marta et al. 2014			1		INT	76	Behm et al. (2017)	1
Martel et al. 2005			1		INT	10	Behm et al. (2017) Behringer et al. (2011)	2
Martin et al. 2009			1		INT	49	Lorås (2020)	1
Martin et al. 2015				1	RCT	49	Bauer et al. (2022) Duncombe et al. (2022) Wu et al. (2023)	3
Cohen et al. 2021			1		INT	NR	Pinho et al. (2024)	1
Martin-Smith et al. 2015				1	RCT	49	da Silva Bento. (2022)	1
Martin-Smith et al. 2018				1	RCT	56	Duncombe et al. (2022)	1
Davis et al. 2020			1		INT	NR	Pinho et al. (2024)	1
de Almeida et al. 2021			1		INT	NR	Pinho et al. (2024)	1
Filho et al. 2015			1		INT	NR	Pinho et al. (2024)	1
Hamila et al. 2017			1		INT	NR	Pinho et al. (2024)	1
Ignico et al. 1995			1		INT	NR	Pinho et al. (2024)	1
Martinez-Gomez et al. 2011	1				CSS	211	Smith et al. (2019)	1
Martinez-Gomez et al. 2012a	1				CSS	198	Smith et al. (2019)	1
Martinez-Gomez et al. 2012b	1				CSS	1045	Smith et al. (2019)	1
Martinez-Gomez et al. 2012	1				CSS	1025	Poitras et al. (2016)	1
Martinez-Vizcaino et al. 2014				1	RCT	912	Pozuelo-Carrascosa et al. (2018)	1
Martínez Vizcaíno et al. 2008				1	RCT	2163	Beets et al. (2009)	1
Martínez-Vizcaíno et al. 2020				1	RCT	741	Garcia-Hermoso, Alonso-Martinez, Ramirez-Velez, and Izquierdo (2020)	1
Kennedy et al. 2017			1		INT	NR	Pinho et al. (2024)	1
Maskell et al. 2004				1	cRCT	42	Moon et al. (2024)	1
Kim et al. 2011			1		INT	NR	Pinho et al. (2024)	1
Matarma 2018	1				CSS	111	Xin et al. (2020)	1
Matavulj et al. 2001			1		INT	22	Behm et al. (2017) Behringer et al. (2011)	2
Matheny & Brown, 1971	1				CSS	112	Carson et al. (2017)	1
Mattocks. 2008		1			LON	5451	Øglund et al. (2015)	1
Mayorga-Veiga & Viciana, 2015			1		INT	178	Peralta et al. (2020)	1
Mayorga-Vega et al. 2016				1	cRCT	111	García-Hermoso et al. (2020) Wu et al. (2021) Peralta et al. (2020)	3
Landt et al. 1985			1		INT	NR	Pinho et al. (2024)	1
McCormick et al. 2016			1		INT	14	Behm et al. (2017)	1
McGann et al. 2019				1	RCT	40	Comeras-Chueca et al. (2021) McDonough et al. (2020) Liu et al. (2020)	2
McGann et al. 2020				1	RCT	NR	Hassan et al. (2022)	1
McGrane et al. 2017	1				CSS	395	Burton et al. (2023) De Meester et al. (2020)	2
McGrane et al. 2018a				1	RCT	482	Barnett et al. (2022) Burton et al. (2023) Lorås (2020)	3
McGrane et al. 2018b	1				CSS	584	Burton et al. (2023) De Meester et al. (2020)	2
McIntyre et al. 2018		1			LON	201	Barnett et al. (2022)	1
McKenzie et al. 1996				1	RCT	9028	Burns et al. (2018) Errisuriz et al. (2018) García-Hermoso et al. (2020)	3
McKenzie et al. 1998				1	cRCT	709	Dudley et al. (2011) Moon et al. (2024)	2
McKenzie et al. 2002		1			LON	207	Cattuzzo et al. (2016) Lubans et al. (2010) Holfelder and Schott (2014)	3
McManus et al. 1997				1	RCT	45	Duncombe et al. (2022)	1
McManus et al. 2005				1	RCT	35	Bauer et al. (2022) Duncombe et al. (2022) Reyes-Amigo et al. (2017)	3
McMurray, 2002				1	RCT	566	Sun et al. (2013)	1
McNarry et al. 2015				1	RCT	26	Reyes-Amigo et al. (2017)	1
McNarry et al. 2020				1	RCT	33	Duncombe et al. (2022) Wu et al. (2023)	2
McWhannell et al. 2018				1	cRCT	146	Moon et al. (2024)	1
Medeiros et al. 2020				1	RCT	64	Comeras-Chueca et al. (2021)	1
Meinhardt et al. 2013				1	RCT	102	Poitras et al. (2016)	1
Mendonca, F. R., et al. 2022			1		INT	NR	Li et al. (2024)	1
Lee et al. 2010			1		INT	NR	Pinho et al. (2024)	1
Meron 2011	1				CSS	7023	Larouche et al. (2014)	1
Mandigout et al. 2002			1		INT	NR	Pinho et al. (2024)	1
Marta et al. 2013			1		INT	NR	Pinho et al. (2024)	1
Meyer et al. 1998			1		INT	10	Behringer et al. (2010)	1
Meyer et al. 2014				1	cRCT	502	García-Hermoso et al. (2020) Burns et al. (2018) Poitras et al. (2016)	3
Meylan and Malatesta, 2009			1		INT	14	Behm et al. (2017)	1
Michailidis et al. 2013			1		INT	24	Behm et al. (2017)	1
Migueles et al. 2023				1	RCT	96	Zhou et al. (2024)	1
Minck et al. 2000		1			LON	181	Smith et al. (2019)	1
Mitchell et al. 2012		1			LON	2097	de Andrade Gonçalves et al. (2015)	1
Moliner-Urdiales et al. 2010	1				CSS	363	Poitras et al. (2016) Smith et al. (2019)	2
Mønness & Sjølie, 2009		1			LON	105	Anico et al. (2022)	1
Moon DS 2009			1		INT	18	Lei & Jun (2022)	1
Moore et al. 2013			1		INT	14	Behm et al. (2017)	1
Moraes, 2013				1	RCT	38	Behm et al. (2017) Collins, Booth, Duncan, and Fawkner (2019) Wu et al. (2021)	3
Morales-SuárezVarela et al. 2013	1				CSS	583	de Andrade Gonçalves et al. (2015)	1
Moran et al. 2016			1		INT	17	Behm et al. (2017)	1
Meucci et al. 2013			1		INT	NR	Pinho et al. (2024)	1
Nogueira et al. 2017			1		INT	NR	Pinho et al. (2024)	1
Morrow et al. 2013	1				CSS	4621	Smith et al. (2019)	1
Mota et al. 2010	1				CSS	229	Smith et al. (2019)	1
Othman et al. 2020			1		INT	NR	Pinho et al. (2024)	1
Palareti et al. 2016			1		INT	NR	Pinho et al. (2024)	1
Mucci et al. 2013			1		INT	18	Eather et al. (2022) Reyes-Amigo et al. (2017)	2
Muehlbauer et al. 2012			1		INT	15	Behm et al. (2017) Cox et al. (2020) Moran et al. (2018) Pinho et al. (2024) Wu et al. (2023)	5
Müller 2019				1	cRCT	489	Neil-Sztramko et al. (2021)	1
Muntaner-mass and Palou 2017			1		INT	83	Cox et al. (2020)	1
Muntaner-Mas et al. 2017				1	RCT	80	Duncombe et al. (2022)	1
Muntaner-Mas et al. 2018	1				CSS	2518	Henriques-Neto et al. (2020)	1
Muros 2015				1	cRCT	135	Neil-Sztramko et al. (2021)	1
Murphy et al.27			1		INT	35	Braaksma et al. (2018)	1
Myer et al. 2005			1		INT	53	Behringer et al. (2010)	1
Nam SN 2011			1		INT	20	Lei & Jun (2022)	1
Naylor et al. 2006				1	cRCT	237	Minatto et al. (2016)	1
Naylor et al. 2006				1	cRCT	237	Minatto et al. (2016)	1
Negra et al. 2016			1		INT	13	Behm et al. (2017) Collins, Booth, Duncan, and Fawkner (2019)	2
Nemet et al. 2011a				1	RCT	342	Szeszulski et al. (2019)	1
Nemet et al. 2011b				1	RCT	376	Szeszulski et al. (2019)	1
Racil et al. 2015			1		INT	NR	Pinho et al. (2024)	1
Neumark-Sztainer et al. 2003		1			LON	201	Craggs et al. (2011)	1
Neves et al. 2020			1		INT	40	Cibinello et al. (2023)	1
Newcomer et al. 1997		1			LON	96	Smith et al. (2019)	1
Nichols and Sanborn 2001			1		INT	16	Behringer et al. (2010) Wu et al. (2021)	2
Racil et al. 2017			1		INT	NR	Pinho et al. (2024)	1
Nogueira et al. 2014			1		INT	151	Burns et al. (2018) Braaksma et al. (2018) García-Hermoso et al. (2020) Neil-Sztramko et al. (2021)	4
RAMSAY et al. 1994			1		INT	NR	Pinho et al. (2024)	1
Noonan et al. 2017	1				CSS	194	Henriques-Neto et al. (2020)	1
Nordstrom et al. 1996	1				CSS	44	Smith et al. (2019)	1
Nourry et al. 2005			1		INT	18	Bauer et al. (2022) Duncombe et al. (2022) Reyes-Amigo et al. (2017)	3
Noyes et al. 2012			1		INT	91	Behm et al. (2017)	1
Noyes et al. 2013			1		INT	62	Behm et al. (2017)	1
Resaland et al. 2018			1		INT	NR	Pinho et al. (2024)	1
Ordóñez Dios 2019				1	cRCT	NR	Neil-Sztramko et al. (2021)	1
Ortega et al. 2008	1				CSS	472	Poitras et al. (2016)	1
Østergaard et al. 2013	1				CSS	1694	Smith et al. (2019) Henriques-Neto et al. (2020)	2
Roh et al. 2020			1		INT	NR	Pinho et al. (2024)	1
Ottevaere et al. 2011	1				CSS	2018	Poitras et al. (2016)	1
Ozmun et al. 1994			1		INT	16	Behringer et al. (2010) Behm et al. (2017) Pinho et al. (2024)	3
Pablos 2018				1	cRCT	158	Neil-Sztramko et al. (2021)	1
Seabra et al. 2016			1		INT	NR	Pinho et al. (2024)	1
Paravidino et al. 2016				1	RCT	24	Zhou et al. (2024)	1
Park et al. 2017			1		INT	48	Peralta et al. (2020)	1
Park JM 2017			1		INT	40	Lei & Jun (2022)	1
Park TH 2009			1		INT	20	Lei & Jun (2022)	1
Park SK 2010			1		INT	24	Lei & Jun (2022)	1
Park, J. H., et al. 2012			1		INT	29	Li et al. (2024)	1
Park and Moon 2018				1	RCT	75	Woodforde et al. (2022)	1
Partavi, 2013				1	RCT	28	Zhao et al. (2023)	1
Pesce et al. 2013			1		INT	125	García-Hermoso et al. (2020)	1
Pate et al. 2006	1				CSS	3287	de Andrade Gonçalves et al. (2015)	1
Paulino et al. 2021				1	RCT	300	Zhou et al. (2024)	1
Pelclova et al. 2008	1				CSS	241	Peralta et al. (2020)	1
Pereira, 2015			1		INT	20	Moran et al. (2018)	1
Pereira, 2011	1				CSS	3699	Santos et al. (2023) Utesch et al. (2019)	2
Perry et al. 2002			1		INT	194	Minatto et al. (2016)	1
Pesce et al. 2013			1		INT	125	Minatto et al. (2016)	1
Pesta et al. 2014			1		INT	13	Behm et al. (2017)	1
Peterson et al. 2014	1				CSS	1421	Smith et al. (2019)	1
Tan et al. 2015			1		INT	NR	Pinho et al. (2024)	1
Piazza et al. 2014				1	RCT	57	Behm et al. (2017) McDonough et al. (2020)	2
Pikosky et al. 2002			1		INT	NR	Behm et al. (2017)	1
Pires et al. 2017	1				CSS	751	Henriques-Neto et al. (2020)	1
Vajda et al. 2007			1		INT	NR	Pinho et al. (2024)	1
Potdevin et al. 2011			1		INT	23	Behm et al. (2017) Gäbler et al. (2018) Li et al. (2024)	3
Weng et al. 2018			1		INT	NR	Pinho et al. (2024)	1
Prieske et al. 2016			1		INT	39	Behm et al. (2017)	1
Puder et al. 2011				1	RCT	652	Szeszulski at al. (2017) Grady et al. (2025) Garcia-Hermoso, Alonso-Martinez, Ramirez-Velez, and Izquierdo (2020) Hesketh et al. (2017) Pozuelo-Carrascosa et al. (2018) Sun and Chen (2024)	6
Qi et al. 2019				1	RCT	46	Villa-González et al. (2023)	1
Qin, 2018				1	RCT	60	Zhao et al. (2023)	1
Racil et al. 2013				1	RCT	34	Costigan et al. (2015) da Silva Bento. (2022)	2
Ignjatovic et al. 2012			1		INT	22	Moran et al. (2018)	1
Racil, G., et al. 2016			1		INT	68	Li et al. (2024) da Silva Bento. (2022) Duncombe et al. (2022)	3
Racil et al.2016				1	RCT	47	Duncombe et al. (2022) Wu et al. (2023) da Silva Bento. (2022)	3
Johnson et al. 2013			1		INT	32	Moran et al. (2018)	1
Skattebo et al. 2015			1		INT	16	Moran et al. (2018)	1
Sugimoto et al. 2014			1		INT	21	Moran et al. (2018)	1
Ramírez et al. 2012				1	RCT	84	García-Hermoso et al. (2020)	1
Ramirez-Campillo, 2013			1		INT	38	Behm et al. (2017)	1
Ramirez-Campillo, 2014			1		INT	76	Behm et al. (2017) Li et al. (2024)	2
Ramirez-Campillo, 2015a			1		INT	12	Behm et al. (2017)	1
Ramirez-Campillo, 2015b			1		INT	16	Behm et al. (2017)	1
Ramirez-Campillo, 2015c			1		INT	2	Behm et al. (2017)	1
RAMIREZ-CAMPILLO R, et al. 2020			1		INT	38	Li et al. (2024)	1
Ramirez Lechuga et al. 2012			1		INT	84	Peralta et al. (2020)	1
Ramirez-Velez etal. 2022				1	RCT	95	Zhou et al. (2024)	1
Ramirez-Veléz et al. 2017	1				CSS	2877	Henriques-Neto et al. (2020)	1
Ramsay et al. 1990			1		INT	26	Behringer et al. (2010); Behm et al. (2017) Pinho et al. (2024)	3
Butte et al. 2007	1				CSS	897	Gralla et al. (2019) Poitras et al. (2016)	2
Raudsepp & Jurimae 1996	1				CSS	77	Smith et al. (2019)	1
Martínez-Gómez et al. 2010	1				CSS	1808	Gralla et al. (2019) Poitras et al. (2016)	2
Ruiz et al. 2006	1				CSS	780	Gralla et al. (2019) Poitras et al. (2016)	2
Reed et al. 2008				1	cRCT	268	Braaksma et al. (2018) Burns et al. (2018) Pozuelo-Carrascosa et al. (2018) Minatto et al. (2016) Neil-Sztramko et al. (2021)	5
Reed et al. 2013			1		INT	470	Minatto et al. (2016) Peralta et al. (2020) García-Hermoso et al. (2020)	3
Dencker et al. 2007	1				CSS	226	Gralla et al. (2019)	1
Rengasamy et al. 2014			1		INT	173	Peralta et al. (2020)	1
Resaland et al. 2011			1		INT	188	Burns et al. (2018)	1
Resaland 2016				1	cRCT	NR	Neil-Sztramko et al. (2021)	1
Dencker et al. 2008	1				CSS	225	Gralla et al. (2019)	1
Reuter 2003			1		INT	133	Behringer et al. (2010)	1
Rexen et al. 2015			1		INT	1247	García-Hermoso et al. (2020)	1
Rey, 2017				1	RCT	47	Wu et al. (2021)	1
Rhea et al. 2008			1		INT	32	Behm et al. (2017)	1
Rians et al. 1987			1		INT	26	Behringer et al. (2011)	1
Richards, 2014				1	RCT	1334	Wu et al. (2021)	1
Riviere et al. 2017			1		INT	13	Behm et al. (2017)	1
Rizzo et al. 2007	1				CSS	529	Poitras et al. (2016)	1
Robbins et al. 2012				1	RCT	53	Minatto et al. (2016)	1
Robbins 2018				1	cRCT	150	Neil-Sztramko et al. (2021)	1
Denton et al. 2013	1				CSS	135	Gralla et al. (2019)	1
Rodriguez-Rosell et al. 2016				1	RCT	30	Behm et al. (2017) Wu et al. (2021)	2
Ekelund et al. 2007	1				CSS	1008	Gralla et al. (2019)	1
Martínez-Gómez et al. 2009	1				CSS	202	Gralla et al. (2019)	1
Ropero et al. 2014	1				CSS	6829	Henriques-Neto et al. (2020)	1
Rosas 2016			1		INT	21	Behm et al. (2017)	1
Rosenkranz et al. 2012				1	RCT	16	Pinho et al. (2024) Reyes-Amigo et al. (2017)	2
Roth et al. 2015				1	RCT	709	Engel et al. (2018) Garcia-Hermoso, Alonso-Martinez, Ramirez-Velez, and Izquierdo (2020) Grady et al. (2025) Van Capelle et al. (2017)	4
Rowland et al. 1996			1		INT	31	Poitras et al. (2016)	1
Martínez-Gómez et al. 2010	1				CSS	192	Gralla et al. (2019)	1
Ruiz et al. 2010	1				CSS	1820	Smith et al. (2019)	1
Ruiz et al. 2011	1				CSS	2200	Poitras et al. (2016)	1
Ruiz-Hermosa et al. 2018	1				CSS	2518	Henriques-Neto et al. (2020)	1
Rutkauskaitė et al. 2011	1				CSS	155	Smith et al. (2019)	1
Ryom et al. 2022			1		INT	1122	Clemente et al. (2022) Wu et al. (2023)	2
Saavedra et al. 2014	1				CSS	351	Poitras et al. (2016)	1
Sacchetti et al. 2013				1	RCT	497	Errisuriz et al. (2018) García-Hermoso et al. (2020) Smith et al. (2019)	3
Sadres et al. 2001			1		INT	49	Behringer et al. (2010) Behm et al. (2017) Villa-González et al. (2023)	3
Moore et al. 2013	1				CSS	285	Gralla et al. (2019)	1
Saidi et al. 2019			1		INT	17	Zhou et al. (2024)	1
Saidi et al. 2020				1	RCT	16	Zhou et al. (2024)	1
Sailors and Berg 1987			1		INT	11	Behringer et al. (2010)	1
Sallis et al. 1993	1				CSS	528	Smith et al. (2019)	1
Sallis et al. 1997				1	RCT	955	Burns et al. (2018) García-Hermoso et al. (2020) Graham et al. (2022) Errisuriz et al. (2018) Minatto et al. (2016)	5
Salminen et al. 1993	1				CSS	76	Smith et al. (2019)	1
Radtke et al. 2013	1				CSS	52	Gralla et al. (2019)	1
Sandbakk et al. 2011			1		INT	15	Costigan et al. (2015)	1
Sander et al. 2013			1		INT	134	Behm et al. (2017) Collins, Booth, Duncan, and Fawkner (2019)	2
Santos, 2008				1	RCT	25	Wu et al. (2021)	1
Santos, 2011				1	RCT	24	Wu et al. (2021)	1
Santos, A., et al. 2011			1		INT	67	Li et al. (2024) Wu et al. (2023) Moran et al. (2018)	3
Tanha et al. 2011	1				CSS	223	Gralla et al. (2019)	1
Santos and Janeira, 2012			1		INT	29	Behm et al. (2017) Behringer et al. (2011)	2
Santos et al. 2014	1				CSS	2506	Poitras et al. (2016)	1
Sarabia et al. 2015			1		INT	11	Behm et al. (2017)	1
Schmidt et al. 2015				1	RCT	181	García-Hermoso et al. (2020)	1
Schneider et al. 2007			1		INT	146	Minatto et al. (2016)	1
Schofield et al. 2009	1				CSS	415	Poitras et al. (2016)	1
Schweid et al. 1962			1		INT	48	Behringer et al. (2010)	1
Seibert 2019				1	cRCT	NR	Neil-Sztramko et al. (2021)	1
Seljebotn 2019				1	cRCT	NR	Neil-Sztramko et al. (2021)	1
Sekulic et al. 2006		1			LON	98	Gutierrez-Garcia et al. (2018)	1
Serbescu et al. 2006				1	RCT	370	Braaksma et al. (2018) Pozuelo-Carrascosa et al. (2018) Sun et al. (2013)	3
Sewall and Micheli, 1986			1		INT	10	Behm et al. (2017)	1
Shaibi et al. 2006			1		INT	33	Behringer et al. (2010) Pinho et al. (2024)	2
Sheehan et al. 2012				1	cRCT	65	Oppici et al. (2022) Comeras-Chueca et al. (2021) Norris et al. (2016)	3
Sheehan et al. 2013				1	RCT	61	Comeras-Chueca et al. (2021) Oppici et al. (2022) Norris et al. (2016)	3
Sheehan & Katz 2013				1	RCT	64	Liu et al. (2020) McDonough et al. (2020)	2
Sheehan & Katz 2012				1	RCT	67	Liu et al. (2020) McDonough et al. (2020)	2
Shephard and Lavallée, 1993			1		INT	546	García-Hermoso et al. (2020)	1
Shephard and Lavallée, 1994			1		INT	546	García-Hermoso et al. (2020)	1
Shields et al. 1985			1		INT	52	Behringer et al. (2010)	1
Shin GS 2006			1		INT	20	Lei & Jun (2022)	1
Shore et al. 2014			1		INT	92	Poitras et al. (2016)	1
Shriver et al. 2011	1				CSS	237	Smith et al. (2019)	1
Siegel et al. 1989			1		INT	96	Behringer et al. (2010) Behm et al. (2017) Villa-González et al. (2023) Moran et al. (2018)	4
Silva 2011	1				CSS	1622	Larouche et al. (2014)	1
Silva et al. 2013	1				CSS	310	Poitras et al. (2016)	1
Singh et al. 2006				1	cRCT	1053	Minatto et al. (2016)	1
Singh et al. 2007				1	cRCT	1053	Minatto et al. (2016)	1
Skurvydas et al. 2010			1		INT	13	Behm et al. (2017)	1
Skurvydas and Brazaitis, 2010			1		INT	13	Behm et al. (2017)	1
Slawta et al. 2008			1		INT	166	Beets et al. (2009)	1
Smith et al. 2010	1				CSS	1435	Smith et al. (2019)	1
Sohnlein et al. 2014			1		INT	12	Behm et al. (2017)	1
Sollerhed and Ejlertsson 2008			1		INT	132	Burns et al. (2018) Errisuriz et al. (2018) García-Hermoso et al. (2020)	3
Song JK 2013			1		INT	19	Lei & Jun (2022) Pinho et al. (2024) Wu et al. (2023)	3
Sperlich et al. 2011			1		INT	19	Costigan et al. (2015)	1
Steele et al. 2017			1		INT	33	Behm et al. (2017)	1
Stenevi-Lundgren et al. 2009			1		INT	103	Smith et al. (2019)	1
St Laurent, 2018				1	RCT	28	Wu et al. (2021)	1
Stock et al. 2007			1		INT	383	Minatto et al. (2016)	1
Jago et al. 2014			1		INT	NR	Graham et al. (2022)	1
Strand & Reeder, 1993	1				CSS	55	Peralta et al. (2020)	1
Suchert 2015				1	cRCT	1162	Neil-Sztramko et al. (2021)	1
Jago et al. 2019			1		INT	NR	Graham et al. (2022)	1
Sun et al.2011				1	RCT	93	Sun et al. (2013) Wu et al. (2023)	2
Martin and Murtagh 2017			1		INT	NR	Graham et al. (2022)	1
Szymanski et al. 2004				1	RCT	43	Behringer et al. (2010) Wu et al. (2021)	2
Szymanski, 2007				1	RCT	49	Behm et al. (2017) Wu et al. (2021)	2
Taber et al. 2014			1		INT	1019	Zhou et al. (2024)	1
Tadiotto et al. 2023			1		INT	52	Zhou et al. (2024)	1
Tanaka et al. 2012	1				CSS	136	Bingham et al. (2016) Smith et al. (2019)	2
Tarp 2016				1	cRCT	NR	Neil-Sztramko et al. (2021)	1
Taylor et al. 2018				1	RCT	115	Burns et al. (2018) Graham et al. (2022)	2
Telford et al. 2012		1			LON	620	García-Hermoso et al. (2020) Graham et al. (2022)	2
Teng et al. 2008			1		INT	12	Behm et al. (2017)	1
Thivel et al. 2011				1	RCT	457	Braaksma et al. (2018) Burns et al. (2018) Neil-Sztramko et al. (2021) Pozuelo-Carrascosa et al. (2018) Sun et al. (2013)	5
Thomas et al. 2009			1		INT	12	Behm et al. (2017)	1
Tian et al. 2014	1				CSS	108	Smith et al. (2019)	1
Tittlbach et al. 2011	1				CSS	2291	Smith et al. (2019)	1
Tjønna et al. 2009				1	RCT	54	Costigan et al. (2015)	1
Toftager et al. 2011				1	cRCT	1348	Minatto et al. (2016) Neil-Sztramko et al. (2021)	2
Torbeyns 2017				1	RCT	NR	Neil-Sztramko et al. (2021)	1
Trajkovi et al. 2020				1	RCT	105	Clemente et al. (2022) Wu et al. (2023)	2
Trajkovic et al.2020a				1	RCT	107	Wu et al. (2023)	1
Trajkovic et al.2021				1	RCT	42	Wu et al. (2023)	1
Tran et al. 2015			1		INT	10	Behm et al. (2017)	1
Trecroci et al. 2015				1	RCT	24	Zhao et al. (2023)	1
Trevino et al. 2004				1	cRCT	1419	Braaksma et al. (2018) Neil-Sztramko et al. (2021)	2
Trudeau et al. 2009		1			LON	57	Smith et al. (2019)	1
Tsolakis et al. 2000			1		INT	19	Behringer et al. (2010)	1
Tsolakis et al. 2004			1		INT	19	Behringer et al. (2010) Behm et al. (2017) Pinho et al. (2024)	3
Tunar et al. 2012			1		INT	31	Cibinello et al. (2023)	1
Tan et al. 2017				1	RCT	104	Garcia-Hermoso, Ezzatvar, Ramirez-Velez, Olloquequi, and Izquierdo (2021) Pozuelo-Carrascosa et al. (2018) Szeszulski et al. (2019) Wu et al. (2023)	4
Metcalf et al. 2020		1			LON	439	Garcia-Hermoso, Ezzatvar, Ramirez-Velez, Olloquequi, and Izquierdo (2021)	1
Valter-Filho et al. 2014	1				CSS	1555	Smith et al. (2019)	1
van Biljon et al. 2018			1		INT	109	Bauer et al. (2022) Duncombe et al. (2022) Eather et al. (2022)	3
van Biljon et al. 2018			1		INT	109	Duncombe et al. (2022)	1
van der Fels et al. 2020				1	RCT	891	McDonough et al. (2020) Rico-González (2023)	2
Reisberg et al. 2020		1			LON	200	Garcia-Hermoso, Ezzatvar, Ramirez-Velez, Olloquequi, and Izquierdo (2021)	1
Vandongen et al. 1995				1	RCT	1147	Minatto et al. (2016) Pozuelo-Carrascosa et al. (2018) Sun et al. (2013)	3
Velez et al. 2010			1		INT	28	Behm et al. (2017) Collins, Booth, Duncan, Fawkner, and Niven (2019) Wu et al. (2023)	3
Guerra et al. 2019			1		NR	24	Garcia-Banos et al. (2020)	1
Verstraete et al. 2007				1	cRCT	111	Poitras et al. (2016) Pozuelo-Carrascosa et al. (2018) Errisuriz et al. (2018)	3
Vicia na et al. 2013				1	RCT	75	Villa-González et al. (2023)	1
Videira-Silva et al. 2022			1		INT	105	Zhou et al. (2024)	1
Lubans et al. 2009			1		NR	83	Garcia-Banos et al. (2020)	1
Radnor et al. 2017			1		NR	80	Garcia-Banos et al. (2020)	1
Villa-Gonzalez et al. 2015	1				CSS	494	Henriques-Neto et al. (2020) Smith et al. (2019)	2
Villa-González et al. 2017			1		INT	251	Henriques-Neto et al. (2020)	1
Voss 2010	1				CSS	6085	Larouche et al. (2014) Lubans et al. (2011)	2
Voss et al. 2014	1				CSS	1630	Smith et al. (2019)	1
Walaszek et al. 2017		1			LON	24	Gutierrez-Garcia et al. (2018)	1
Walther et al.2009				1	cRCT	182	Minatto et al. (2016) Neil-Sztramko et al. (2021) Pozuelo-Carrascosa et al. (2018) Sun et al. (2013) Wu et al. (2023)	5
Wang 2008				1	cRCT	NR	Neil-Sztramko et al. (2021)	1
Wang et al. 2018			1		RCT	40	Clemente et al. (2022) Hui et al. (2024)	2
Weakley et al. 2017			1		INT	35	Behm et al. (2017)	1
Weeks and Beck. 2012			1		INT	46	Cox et al. (2020)	1
Weeks et al. 2008				1	RCT	99	García-Hermoso et al. (2020)	1
Weltman et al. 1986			1		INT	26	Behm et al. (2017); Behringer et al. (2010) Behringer et al. (2011) Collins, Booth, Duncan, and Fawkner (2019)	4
Westcott et al. 2015			1		INT	112	Woodforde et al. (2022)	1
Weston et al. 2015			1		INT	20	Gäbler et al. (2018)	1
Weston et al. 2016			1		INT	101	Duncombe et al. (2022)	1
Williams et al. 2000				1	RCT	45	Duncombe et al. (2022)	1
Winn et al. 2021				1	RCT	221	Zhou et al. (2024)	1
Winwood and Buckley. 2017			1		INT	62	Cox et al. (2020)	1
Winwood, 2019				1	RCT	39	Wu et al. (2021) Wu et al. (2023)	2
Witzke and Snow, 2000			1		INT	25	Behm et al. (2017)	1
Wong et al. 2008			1		INT	24	Behm et al. (2017) Graham et al. (2022) Li et al. (2024) Wu et al. (2023)	4
Woods et al. 1992	1				CSS	94	Smith et al. (2019)	1
Xiong et al. 2019				1	RCT	60	Liu et al. (2020)	1
Yao, 2011				1	RCT	32	Zhao et al. (2023)	1
Ye et al. 2018			1		INT	261	Comeras-Chueca et al. (2021) Oppici et al. (2022) Wu et al. (2023)	3
Ye et al. 2019				1	RCT	81	Comeras-Chueca et al. (2021)	1
Yin et al. 2005a				1	RCT	1153	Beets et al. (2009)	1
Yin et al. 2005b				1	RCT	278	Beets et al. (2009)	1
Yin et al. 2012				1	RCT	400	Pozuelo-Carrascosa et al. (2018)	1
Yohei, 2013				1	RCT	94	Wu et al. (2021)	1
Young et al. 2006				1	RCT	221	Minatto et al. (2016)	1
Yuktasir and Tuncel 1998			1		INT	47	Behringer et al. (2010)	1
Zahner et al. 2009	1				CSS	438	Smith et al. (2019)	1
Zakas et al61 2004			1		INT	35	Behringer et al. (2010)	1
Zaqout et al. 2016		1			LON	4903	Smith et al. (2019)	1
Zhang, 2019				1	RCT	60	Zhao et al. (2023)	1
Zhao, 2021				1	RCT	30	Zhao et al. (2023)	1
Santos et al. 2012			1		INT	42	Collins, Booth, Duncan, and Fawkner (2019) Gäbler et al. (2018) Garcia-Banos et al. (2020) Li et al. (2024) Wu et al. (2023) Wu et al. (2021) Behm et al. (2017)	7
Zhou 2019				1	cRCT	NR	Neil-Sztramko et al. (2021)	1
SUBTOTALS	178	59	421	281		979887		1.53789
UNIQUE	937
TOTAL (NB: LON+CSS co-occur)	939
	0.189563	0.0628328	0.448349	0.299255
